# Supplementary material for: Methyl 1-phenyl-3-p-tolyl-1,9b-di­hydro-3H-chromeno[4,3-c]isoxazole-3a(4H)-carboxyl­ate
Source: Acta Crystallogr Sect E Struct Rep Online. 2014 Feb 12;70(Pt 3):o281–2. doi: 10.1107/S1600536814002438 (PMC3998385; doi:10.1107/S1600536814002438)
Supplement: Supplementary file 1 [file e-70-0o281-sup1.cif]

##############################################################################
#                                                                            #
# This CIF contains the data in a paper accepted for publication in          #
# Acta Crystallographica Section E. It conforms to the requirements of       #
# Notes for Authors for Acta Crystallographica Section E, and has been       #
# peer reviewed under the auspices of the IUCr Commission on Journals.       #
#                                                                            #
# Full details of the Crystallographic Information File format               #
# are given in the paper "The Crystallographic Information File (CIF):       #
# a New Standard Archive File for Crystallography" by S. R. Hall, F. H.      #
# Allen and I. D. Brown [Acta Cryst. (1991), A47, 655-685].                  #
#                                                                            #
# The current version of the core CIF dictionary is obtainable from          #
# ftp://ftp.iucr.org/pub/cif_core.dic.                                       #
#                                                                            #
# Software is freely available for graphical display of the structure(s)     #
# in this CIF. For information consult the CIF software page                 #
# http://www.iucr.org/resources/cif/software.                                #
#                                                                            #
# This file may be used for bona fide research purposes within the           #
# scientific community so long as proper attribution is given to the journal # 
# article from which it was obtained.                                        #
#                                                                            #
##############################################################################
data_global
_audit_creation_method     SHELXL-97
_journal_date_recd_electronic     2013-12-20
_journal_date_accepted     2014-02-03
_journal_name_full     'Acta Crystallographica, Section E'
_journal_year     2014
_journal_volume     70
_journal_issue      3
_journal_page_first     o281
_journal_page_last     o282
_journal_paper_category     QO
_journal_paper_doi     10.1107/S1600536814002438
_journal_coeditor_code     SU2676
_publ_contact_author_name     'S. Aravindhan'
_publ_contact_author_address
;
Department of Physics
Presidency College (Autonomous)
Chennai 600 005
India
;
_publ_contact_author_email     'aravindhanpresidency@gmail.com'
_publ_contact_author_fax     ?
_publ_contact_author_phone     '+9144 42102230'
_publ_section_title
;\
Methyl
1-phenyl-3-<i>p</i>-tolyl-1,9b-dihydro-3<i>H</i>-chromeno[4,3-<i>c</i>]\
isoxazole-3a(4<i>H</i>)-carboxylate
;
loop_
    _publ_author_name
    _publ_author_address
    'B. Raghuvarman'
;
      Department of Physics
      Presidency College (Autonomous)
      Chennai 600 005
      India
;
    'J. Srinivasan'
;
      Department of Organic Chemistry,
      University of Madras,
      Guindy Campus,
      Chennai 600 025
      India.
;
    'M. Bakthadoss'
;
      Department of Organic Chemistry,
      University of Madras,
      Guindy Campus,
      Chennai 600 025
      India.
;
    'S. Aravindhan'
;
      Department of Physics
      Presidency College (Autonomous)
      Chennai 600 005
      India
;
data_I
_audit_creation_method     SHELXL-97
_database_code_depnum_ccdc_archive     'CCDC 984809'
_chemical_name_systematic
;\
Methyl 1-phenyl-3-<i>p</i>-tolyl-1,9b-dihydro-3<i>H</i>-chromeno[4,3-\
<i>c</i>]isoxazole-3a(4<i>H</i>)-carboxylate
;
_chemical_name_common     ?
_chemical_formula_moiety     'C25 H23 N O4'
_chemical_formula_sum     'C25 H23 N O4'
_chemical_formula_iupac     'C25 H23 N O4'
_chemical_formula_weight     401.44
_chemical_melting_point     ?
_symmetry_cell_setting     monoclinic
_symmetry_space_group_name_H-M     'P 21/n'
_symmetry_space_group_name_Hall     '-P 2yn'
loop_
    _symmetry_equiv_pos_as_xyz
    'x, y, z'
    '-x+1/2, y+1/2, -z+1/2'
    '-x, -y, -z'
    'x-1/2, -y-1/2, z-1/2'
_cell_length_a     14.0674(7)
_cell_length_b     7.8105(4)
_cell_length_c     19.7680(9)
_cell_angle_alpha     90.00
_cell_angle_beta     110.456(3)
_cell_angle_gamma     90.00
_cell_volume     2035.01(17)
_cell_formula_units_Z     4
_cell_measurement_reflns_used     3415
_cell_measurement_theta_min     1.55
_cell_measurement_theta_max     28.36
_cell_measurement_temperature     293(2)
_exptl_crystal_description     'block'
_exptl_crystal_colour     'colourless'
_exptl_crystal_size_max     0.22
_exptl_crystal_size_mid     0.19
_exptl_crystal_size_min     0.17
_exptl_crystal_density_diffrn     1.310
_exptl_crystal_density_meas     ?
_exptl_crystal_density_method     'not measured'
_exptl_crystal_F_000     848
_exptl_absorpt_coefficient_mu     0.089
_exptl_absorpt_correction_type     multi-scan
_exptl_absorpt_process_details     '(<i>SADABS</i>; Bruker, 2008)'
_exptl_absorpt_correction_T_min     0.981
_exptl_absorpt_correction_T_max     0.985
_exptl_special_details     ?
_diffrn_ambient_temperature     293(2)
_diffrn_radiation_type     MoK\a
_diffrn_radiation_wavelength     0.71073
_diffrn_radiation_source     'fine-focus sealed tube'
_diffrn_radiation_monochromator     graphite
_diffrn_measurement_device_type     'Bruker SMART APEXII CCD'
_diffrn_measurement_method     '\w and \f scans'
_diffrn_detector_area_resol_mean     ?
_diffrn_reflns_number     18922
_diffrn_reflns_av_R_equivalents     0.0352
_diffrn_reflns_av_sigmaI/netI     0.0354
_diffrn_reflns_theta_min     1.55
_diffrn_reflns_theta_max     28.36
_diffrn_reflns_theta_full     28.36
_diffrn_measured_fraction_theta_max     0.997
_diffrn_measured_fraction_theta_full     0.997
_diffrn_reflns_limit_h_min     -18
_diffrn_reflns_limit_h_max     16
_diffrn_reflns_limit_k_min     -10
_diffrn_reflns_limit_k_max     8
_diffrn_reflns_limit_l_min     -26
_diffrn_reflns_limit_l_max     26
_diffrn_standards_number     ?
_diffrn_standards_interval_count     ?
_diffrn_standards_interval_time     ?
_diffrn_standards_decay_%     ?
_refine_special_details
;
Refinement of <i>F</i>^2^ against ALL reflections. The weighted <i>R</i>-factor
<i>wR</i> and goodness of fit <i>S</i> are based on <i>F</i>^2^, conventional
<i>R</i>-factors <i>R</i> are based on <i>F</i>, with <i>F</i> set to zero for
negative <i>F</i>^2^. The threshold expression of <i>F</i>^2^ >
\s(<i>F</i>^2^) is used only for calculating <i>R</i>-factors(gt) <i>etc</i>.
and is not relevant to the choice of reflections for refinement.
<i>R</i>-factors based on <i>F</i>^2^ are statistically about twice as large
as those based on <i>F</i>, and <i>R</i>- factors based on ALL data will be
even larger.
;
_reflns_number_total     5086
_reflns_number_gt     3415
_reflns_threshold_expression     I>2sigma(I)
_refine_ls_structure_factor_coef     Fsqd
_refine_ls_matrix_type     full
_refine_ls_R_factor_all     0.0801
_refine_ls_R_factor_gt     0.0508
_refine_ls_wR_factor_gt     0.1302
_refine_ls_wR_factor_ref     0.1509
_refine_ls_goodness_of_fit_ref     1.017
_refine_ls_restrained_S_all     1.017
_refine_ls_number_reflns     5086
_refine_ls_number_parameters     273
_refine_ls_number_restraints     0
_refine_ls_hydrogen_treatment     constr
_refine_ls_weighting_scheme     calc
_refine_ls_weighting_details
         'calc w=1/[\s^2^(Fo^2^)+(0.0678P)^2^+0.5852P] where P=(Fo^2^+2Fc^2^)/3'
_atom_sites_solution_hydrogens     geom
_atom_sites_solution_primary     direct
_atom_sites_solution_secondary     difmap
_refine_ls_shift/su_max     0.000
_refine_ls_shift/su_mean     0.000
_refine_diff_density_max     0.348
_refine_diff_density_min     -0.387
_refine_ls_extinction_method     none
_refine_ls_extinction_coef     ?
loop_
    _atom_type_symbol
    _atom_type_description
    _atom_type_scat_dispersion_real
    _atom_type_scat_dispersion_imag
    _atom_type_scat_source
    'C' 'C' 0.0033 0.0016
                         'International Tables Vol C Tables 4.2.6.8 and 6.1.1.4'
    'H' 'H' 0.0000 0.0000
                         'International Tables Vol C Tables 4.2.6.8 and 6.1.1.4'
    'N' 'N' 0.0061 0.0033
                         'International Tables Vol C Tables 4.2.6.8 and 6.1.1.4'
    'O' 'O' 0.0106 0.0060
                         'International Tables Vol C Tables 4.2.6.8 and 6.1.1.4'
_computing_data_collection     '<i>APEX2</i> (Bruker, 2008)'
_computing_cell_refinement     '<i>SAINT</i> (Bruker, 2008)'
_computing_data_reduction     '<i>SAINT</i> (Bruker, 2008)'
_computing_structure_solution     '<i>SHELXS97</i> (Sheldrick, 2008)'
_computing_structure_refinement     '<i>SHELXL97</i> (Sheldrick, 2008)'
_computing_molecular_graphics     '<i>ORTEP-3 for Windows</i>  (Farrugia, 2012)'
_computing_publication_material
              '<i>SHELXL97</i> (Sheldrick, 2008) and <i>PLATON</i> (Spek, 2009)'
loop_
    _atom_site_type_symbol
    _atom_site_label
    _atom_site_fract_x
    _atom_site_fract_y
    _atom_site_fract_z
    _atom_site_U_iso_or_equiv
    _atom_site_adp_type
    _atom_site_calc_flag
    _atom_site_refinement_flags
    _atom_site_occupancy
    _atom_site_symmetry_multiplicity
    _atom_site_disorder_assembly
    _atom_site_disorder_group
    C C1 0.28173(13) 0.2285(2) 0.03324(9) 0.0428(4) Uani d . 1 1 . .
    C C2 0.21242(16) 0.2949(3) -0.03043(10) 0.0549(5) Uani d . 1 1 . .
    H H2 0.1432 0.2921 -0.0385 0.066 Uiso calc R 1 1 . .
    C C3 0.24774(18) 0.3646(3) -0.08108(10) 0.0641(6) Uani d . 1 1 . .
    H H3 0.2020 0.4092 -0.1236 0.077 Uiso calc R 1 1 . .
    C C4 0.35030(19) 0.3690(3) -0.06946(10) 0.0610(6) Uani d . 1 1 . .
    H H4 0.3737 0.4181 -0.1036 0.073 Uiso calc R 1 1 . .
    C C5 0.41795(16) 0.3000(2) -0.00667(10) 0.0499(5) Uani d . 1 1 . .
    H H5 0.4870 0.3013 0.0007 0.060 Uiso calc R 1 1 . .
    C C6 0.38480(13) 0.2284(2) 0.04573(9) 0.0396(4) Uani d . 1 1 . .
    C C7 0.46000(12) 0.1483(2) 0.11273(8) 0.0362(4) Uani d . 1 1 . .
    H H7 0.4920 0.0503 0.0983 0.043 Uiso calc R 1 1 . .
    C C8 0.41150(12) 0.0860(2) 0.16788(8) 0.0354(4) Uani d . 1 1 . .
    C C9 0.31056(13) 0.1770(2) 0.15550(9) 0.0433(4) Uani d . 1 1 . .
    H H9A 0.2788 0.1283 0.1874 0.052 Uiso calc R 1 1 . .
    H H9B 0.3234 0.2971 0.1677 0.052 Uiso calc R 1 1 . .
    C C10 0.49094(12) 0.1477(2) 0.24007(8) 0.0363(4) Uani d . 1 1 . .
    H H10 0.5482 0.0676 0.2548 0.044 Uiso calc R 1 1 . .
    C C11 0.64415(12) 0.2269(2) 0.16687(9) 0.0366(4) Uani d . 1 1 . .
    C C12 0.67274(15) 0.1419(2) 0.11511(10) 0.0486(4) Uani d . 1 1 . .
    H H12 0.6236 0.1026 0.0729 0.058 Uiso calc R 1 1 . .
    C C13 0.77511(17) 0.1158(3) 0.12682(13) 0.0592(6) Uani d . 1 1 . .
    H H13 0.7940 0.0584 0.0923 0.071 Uiso calc R 1 1 . .
    C C14 0.84856(16) 0.1735(3) 0.18855(13) 0.0594(5) Uani d . 1 1 . .
    H H14 0.9168 0.1567 0.1956 0.071 Uiso calc R 1 1 . .
    C C15 0.82042(14) 0.2561(3) 0.23968(12) 0.0544(5) Uani d . 1 1 . .
    H H15 0.8701 0.2944 0.2818 0.065 Uiso calc R 1 1 . .
    C C16 0.71910(13) 0.2836(2) 0.22953(10) 0.0435(4) Uani d . 1 1 . .
    H H16 0.7012 0.3401 0.2647 0.052 Uiso calc R 1 1 . .
    C C17 0.45771(12) 0.1822(2) 0.30376(8) 0.0387(4) Uani d . 1 1 . .
    C C18 0.43833(14) 0.3468(2) 0.32141(10) 0.0469(4) Uani d . 1 1 . .
    H H18 0.4412 0.4378 0.2919 0.056 Uiso calc R 1 1 . .
    C C19 0.41461(14) 0.3771(3) 0.38296(10) 0.0529(5) Uani d . 1 1 . .
    H H19 0.4031 0.4887 0.3946 0.063 Uiso calc R 1 1 . .
    C C20 0.40780(14) 0.2438(3) 0.42726(10) 0.0526(5) Uani d . 1 1 . .
    C C21 0.42430(16) 0.0803(3) 0.40799(10) 0.0591(5) Uani d . 1 1 . .
    H H21 0.4178 -0.0114 0.4361 0.071 Uiso calc R 1 1 . .
    C C22 0.45034(15) 0.0490(3) 0.34767(9) 0.0516(5) Uani d . 1 1 . .
    H H22 0.4630 -0.0626 0.3367 0.062 Uiso calc R 1 1 . .
    C C23 0.3852(2) 0.2806(4) 0.49513(12) 0.0751(7) Uani d . 1 1 . .
    H H23A 0.3697 0.1754 0.5142 0.113 Uiso calc R 1 1 . .
    H H23B 0.3282 0.3567 0.4840 0.113 Uiso calc R 1 1 . .
    H H23C 0.4433 0.3329 0.5303 0.113 Uiso calc R 1 1 . .
    C C24 0.39583(14) -0.1064(2) 0.16638(9) 0.0438(4) Uani d . 1 1 . .
    C C25 0.3720(2) -0.3606(3) 0.09983(16) 0.0832(8) Uani d . 1 1 . .
    H H25A 0.4320 -0.4181 0.1303 0.125 Uiso calc R 1 1 . .
    H H25B 0.3570 -0.3961 0.0507 0.125 Uiso calc R 1 1 . .
    H H25C 0.3161 -0.3891 0.1149 0.125 Uiso calc R 1 1 . .
    N N1 0.54050(10) 0.27177(18) 0.15286(7) 0.0368(3) Uani d . 1 1 . .
    O O1 0.24239(9) 0.16260(17) 0.08243(6) 0.0490(3) Uani d . 1 1 . .
    O O2 0.52327(8) 0.30692(14) 0.21877(6) 0.0401(3) Uani d . 1 1 . .
    O O3 0.3903(2) -0.1874(2) 0.21509(9) 0.1145(9) Uani d . 1 1 . .
    O O4 0.38844(14) -0.17740(17) 0.10527(8) 0.0697(5) Uani d . 1 1 . .
loop_
    _atom_site_aniso_label
    _atom_site_aniso_U_11
    _atom_site_aniso_U_22
    _atom_site_aniso_U_33
    _atom_site_aniso_U_12
    _atom_site_aniso_U_13
    _atom_site_aniso_U_23
    C1 0.0519(10) 0.0355(9) 0.0363(8) -0.0049(7) 0.0094(7) -0.0022(7)
    C2 0.0565(11) 0.0533(12) 0.0436(10) 0.0008(9) 0.0034(8) -0.0021(8)
    C3 0.0841(16) 0.0579(13) 0.0360(9) 0.0009(11) 0.0030(9) 0.0054(9)
    C4 0.0884(16) 0.0548(13) 0.0381(9) -0.0088(11) 0.0201(10) 0.0060(9)
    C5 0.0642(12) 0.0465(11) 0.0398(9) -0.0085(9) 0.0190(8) -0.0005(8)
    C6 0.0525(10) 0.0304(8) 0.0339(8) -0.0071(7) 0.0126(7) -0.0040(6)
    C7 0.0435(9) 0.0304(8) 0.0351(8) -0.0050(7) 0.0140(7) -0.0030(6)
    C8 0.0408(8) 0.0336(9) 0.0314(7) -0.0032(7) 0.0123(6) -0.0007(6)
    C9 0.0420(9) 0.0505(11) 0.0367(8) -0.0014(8) 0.0130(7) 0.0019(7)
    C10 0.0375(8) 0.0362(9) 0.0354(8) -0.0007(7) 0.0133(6) -0.0040(7)
    C11 0.0425(9) 0.0313(8) 0.0410(8) -0.0024(7) 0.0208(7) 0.0022(7)
    C12 0.0606(11) 0.0467(11) 0.0483(10) -0.0032(9) 0.0312(9) -0.0022(8)
    C13 0.0742(14) 0.0491(12) 0.0769(14) 0.0044(10) 0.0549(12) 0.0031(10)
    C14 0.0486(11) 0.0531(12) 0.0858(15) 0.0058(9) 0.0350(11) 0.0145(11)
    C15 0.0433(10) 0.0517(12) 0.0670(12) -0.0033(8) 0.0176(9) 0.0066(10)
    C16 0.0437(9) 0.0414(10) 0.0479(10) -0.0033(7) 0.0190(7) -0.0026(8)
    C17 0.0362(8) 0.0455(10) 0.0329(8) 0.0014(7) 0.0103(6) -0.0036(7)
    C18 0.0503(10) 0.0484(11) 0.0460(10) 0.0016(8) 0.0220(8) -0.0058(8)
    C19 0.0502(10) 0.0604(12) 0.0519(11) 0.0054(9) 0.0225(9) -0.0127(9)
    C20 0.0463(10) 0.0751(14) 0.0370(9) 0.0064(9) 0.0155(7) -0.0053(9)
    C21 0.0724(13) 0.0688(14) 0.0397(10) 0.0044(11) 0.0242(9) 0.0074(9)
    C22 0.0664(12) 0.0503(11) 0.0390(9) 0.0066(9) 0.0196(8) 0.0004(8)
    C23 0.0841(16) 0.102(2) 0.0469(11) 0.0109(14) 0.0328(11) -0.0068(12)
    C24 0.0516(10) 0.0380(9) 0.0379(8) -0.0074(8) 0.0104(7) 0.0017(7)
    C25 0.123(2) 0.0343(12) 0.106(2) -0.0138(12) 0.0565(18) -0.0164(12)
    N1 0.0402(7) 0.0371(7) 0.0361(7) -0.0032(6) 0.0169(6) -0.0053(6)
    O1 0.0406(6) 0.0594(8) 0.0419(6) -0.0064(6) 0.0079(5) 0.0042(6)
    O2 0.0450(6) 0.0381(7) 0.0427(6) -0.0064(5) 0.0223(5) -0.0115(5)
    O3 0.230(3) 0.0594(11) 0.0599(11) -0.0586(13) 0.0579(14) -0.0059(8)
    O4 0.1217(13) 0.0332(7) 0.0694(10) -0.0144(8) 0.0526(9) -0.0117(7)
_geom_special_details
;
All e.s.d.'s (except the e.s.d. in the dihedral angle between two l.s. planes)
are estimated using the full covariance matrix. The cell e.s.d.'s are taken
into account individually in the estimation of e.s.d.'s in distances, angles
and torsion angles; correlations between e.s.d.'s in cell parameters are only
used when they are defined by crystal symmetry. An approximate (isotropic)
treatment of cell e.s.d.'s is used for estimating e.s.d.'s involving l.s.
planes.
;
loop_
    _geom_bond_atom_site_label_1
    _geom_bond_atom_site_label_2
    _geom_bond_site_symmetry_2
    _geom_bond_distance
    _geom_bond_publ_flag
    C1 O1 . 1.376(2) ?
    C1 C6 . 1.383(2) ?
    C1 C2 . 1.395(2) ?
    C2 C3 . 1.376(3) ?
    C2 H2 . 0.9300 ?
    C3 C4 . 1.380(3) ?
    C3 H3 . 0.9300 ?
    C4 C5 . 1.383(3) ?
    C4 H4 . 0.9300 ?
    C5 C6 . 1.393(2) ?
    C5 H5 . 0.9300 ?
    C6 C7 . 1.512(2) ?
    C7 N1 . 1.488(2) ?
    C7 C8 . 1.553(2) ?
    C7 H7 . 0.9800 ?
    C8 C24 . 1.518(2) ?
    C8 C9 . 1.529(2) ?
    C8 C10 . 1.550(2) ?
    C9 O1 . 1.432(2) ?
    C9 H9A . 0.9700 ?
    C9 H9B . 0.9700 ?
    C10 O2 . 1.4368(19) ?
    C10 C17 . 1.513(2) ?
    C10 H10 . 0.9800 ?
    C11 C16 . 1.389(2) ?
    C11 C12 . 1.392(2) ?
    C11 N1 . 1.429(2) ?
    C12 C13 . 1.391(3) ?
    C12 H12 . 0.9300 ?
    C13 C14 . 1.371(3) ?
    C13 H13 . 0.9300 ?
    C14 C15 . 1.369(3) ?
    C14 H14 . 0.9300 ?
    C15 C16 . 1.385(2) ?
    C15 H15 . 0.9300 ?
    C16 H16 . 0.9300 ?
    C17 C22 . 1.382(3) ?
    C17 C18 . 1.384(2) ?
    C18 C19 . 1.390(2) ?
    C18 H18 . 0.9300 ?
    C19 C20 . 1.385(3) ?
    C19 H19 . 0.9300 ?
    C20 C21 . 1.376(3) ?
    C20 C23 . 1.511(3) ?
    C21 C22 . 1.386(2) ?
    C21 H21 . 0.9300 ?
    C22 H22 . 0.9300 ?
    C23 H23A . 0.9600 ?
    C23 H23B . 0.9600 ?
    C23 H23C . 0.9600 ?
    C24 O3 . 1.178(2) ?
    C24 O4 . 1.300(2) ?
    C25 O4 . 1.447(2) ?
    C25 H25A . 0.9600 ?
    C25 H25B . 0.9600 ?
    C25 H25C . 0.9600 ?
    N1 O2 . 1.4326(16) ?
loop_
    _geom_angle_atom_site_label_1
    _geom_angle_atom_site_label_2
    _geom_angle_atom_site_label_3
    _geom_angle_site_symmetry_1
    _geom_angle_site_symmetry_3
    _geom_angle
    _geom_angle_publ_flag
    O1 C1 C6 . . 121.96(15) ?
    O1 C1 C2 . . 116.73(16) ?
    C6 C1 C2 . . 121.31(17) ?
    C3 C2 C1 . . 119.17(19) ?
    C3 C2 H2 . . 120.4 ?
    C1 C2 H2 . . 120.4 ?
    C2 C3 C4 . . 120.76(18) ?
    C2 C3 H3 . . 119.6 ?
    C4 C3 H3 . . 119.6 ?
    C3 C4 C5 . . 119.41(19) ?
    C3 C4 H4 . . 120.3 ?
    C5 C4 H4 . . 120.3 ?
    C4 C5 C6 . . 121.32(19) ?
    C4 C5 H5 . . 119.3 ?
    C6 C5 H5 . . 119.3 ?
    C1 C6 C5 . . 118.01(16) ?
    C1 C6 C7 . . 121.70(15) ?
    C5 C6 C7 . . 120.26(16) ?
    N1 C7 C6 . . 111.58(13) ?
    N1 C7 C8 . . 105.54(12) ?
    C6 C7 C8 . . 113.59(13) ?
    N1 C7 H7 . . 108.7 ?
    C6 C7 H7 . . 108.7 ?
    C8 C7 H7 . . 108.7 ?
    C24 C8 C9 . . 109.67(14) ?
    C24 C8 C10 . . 112.27(13) ?
    C9 C8 C10 . . 109.47(13) ?
    C24 C8 C7 . . 113.13(13) ?
    C9 C8 C7 . . 110.69(13) ?
    C10 C8 C7 . . 101.35(12) ?
    O1 C9 C8 . . 112.46(14) ?
    O1 C9 H9A . . 109.1 ?
    C8 C9 H9A . . 109.1 ?
    O1 C9 H9B . . 109.1 ?
    C8 C9 H9B . . 109.1 ?
    H9A C9 H9B . . 107.8 ?
    O2 C10 C17 . . 108.13(13) ?
    O2 C10 C8 . . 101.51(12) ?
    C17 C10 C8 . . 119.25(13) ?
    O2 C10 H10 . . 109.1 ?
    C17 C10 H10 . . 109.1 ?
    C8 C10 H10 . . 109.1 ?
    C16 C11 C12 . . 118.91(16) ?
    C16 C11 N1 . . 119.98(14) ?
    C12 C11 N1 . . 120.78(15) ?
    C13 C12 C11 . . 119.71(18) ?
    C13 C12 H12 . . 120.1 ?
    C11 C12 H12 . . 120.1 ?
    C14 C13 C12 . . 120.97(18) ?
    C14 C13 H13 . . 119.5 ?
    C12 C13 H13 . . 119.5 ?
    C15 C14 C13 . . 119.32(18) ?
    C15 C14 H14 . . 120.3 ?
    C13 C14 H14 . . 120.3 ?
    C14 C15 C16 . . 121.0(2) ?
    C14 C15 H15 . . 119.5 ?
    C16 C15 H15 . . 119.5 ?
    C15 C16 C11 . . 120.13(17) ?
    C15 C16 H16 . . 119.9 ?
    C11 C16 H16 . . 119.9 ?
    C22 C17 C18 . . 118.46(16) ?
    C22 C17 C10 . . 120.09(16) ?
    C18 C17 C10 . . 121.39(15) ?
    C17 C18 C19 . . 120.50(18) ?
    C17 C18 H18 . . 119.7 ?
    C19 C18 H18 . . 119.7 ?
    C20 C19 C18 . . 121.11(19) ?
    C20 C19 H19 . . 119.4 ?
    C18 C19 H19 . . 119.4 ?
    C21 C20 C19 . . 117.84(17) ?
    C21 C20 C23 . . 122.1(2) ?
    C19 C20 C23 . . 120.1(2) ?
    C20 C21 C22 . . 121.52(19) ?
    C20 C21 H21 . . 119.2 ?
    C22 C21 H21 . . 119.2 ?
    C17 C22 C21 . . 120.52(19) ?
    C17 C22 H22 . . 119.7 ?
    C21 C22 H22 . . 119.7 ?
    C20 C23 H23A . . 109.5 ?
    C20 C23 H23B . . 109.5 ?
    H23A C23 H23B . . 109.5 ?
    C20 C23 H23C . . 109.5 ?
    H23A C23 H23C . . 109.5 ?
    H23B C23 H23C . . 109.5 ?
    O3 C24 O4 . . 121.62(18) ?
    O3 C24 C8 . . 124.52(17) ?
    O4 C24 C8 . . 113.86(15) ?
    O4 C25 H25A . . 109.5 ?
    O4 C25 H25B . . 109.5 ?
    H25A C25 H25B . . 109.5 ?
    O4 C25 H25C . . 109.5 ?
    H25A C25 H25C . . 109.5 ?
    H25B C25 H25C . . 109.5 ?
    C11 N1 O2 . . 110.86(12) ?
    C11 N1 C7 . . 118.62(13) ?
    O2 N1 C7 . . 105.67(11) ?
    C1 O1 C9 . . 112.99(13) ?
    N1 O2 C10 . . 105.79(11) ?
    C24 O4 C25 . . 116.71(17) ?
loop_
    _geom_torsion_atom_site_label_1
    _geom_torsion_atom_site_label_2
    _geom_torsion_atom_site_label_3
    _geom_torsion_atom_site_label_4
    _geom_torsion_site_symmetry_1
    _geom_torsion_site_symmetry_2
    _geom_torsion_site_symmetry_3
    _geom_torsion_site_symmetry_4
    _geom_torsion
    _geom_torsion_publ_flag
    O1 C1 C2 C3 . . . . 179.09(17) ?
    C6 C1 C2 C3 . . . . -1.3(3) ?
    C1 C2 C3 C4 . . . . 0.1(3) ?
    C2 C3 C4 C5 . . . . 1.1(3) ?
    C3 C4 C5 C6 . . . . -1.1(3) ?
    O1 C1 C6 C5 . . . . -179.12(16) ?
    C2 C1 C6 C5 . . . . 1.2(3) ?
    O1 C1 C6 C7 . . . . 3.0(3) ?
    C2 C1 C6 C7 . . . . -176.68(16) ?
    C4 C5 C6 C1 . . . . -0.1(3) ?
    C4 C5 C6 C7 . . . . 177.88(17) ?
    C1 C6 C7 N1 . . . . -125.26(16) ?
    C5 C6 C7 N1 . . . . 56.9(2) ?
    C1 C6 C7 C8 . . . . -6.1(2) ?
    C5 C6 C7 C8 . . . . 176.00(15) ?
    N1 C7 C8 C24 . . . . -134.90(14) ?
    C6 C7 C8 C24 . . . . 102.56(16) ?
    N1 C7 C8 C9 . . . . 101.55(15) ?
    C6 C7 C8 C9 . . . . -20.99(18) ?
    N1 C7 C8 C10 . . . . -14.50(15) ?
    C6 C7 C8 C10 . . . . -137.04(14) ?
    C24 C8 C9 O1 . . . . -72.08(17) ?
    C10 C8 C9 O1 . . . . 164.32(13) ?
    C7 C8 C9 O1 . . . . 53.43(18) ?
    C24 C8 C10 O2 . . . . 156.94(13) ?
    C9 C8 C10 O2 . . . . -81.01(14) ?
    C7 C8 C10 O2 . . . . 35.94(14) ?
    C24 C8 C10 C17 . . . . -84.50(19) ?
    C9 C8 C10 C17 . . . . 37.5(2) ?
    C7 C8 C10 C17 . . . . 154.50(15) ?
    C16 C11 C12 C13 . . . . -0.2(3) ?
    N1 C11 C12 C13 . . . . 173.12(16) ?
    C11 C12 C13 C14 . . . . -0.3(3) ?
    C12 C13 C14 C15 . . . . 0.8(3) ?
    C13 C14 C15 C16 . . . . -0.7(3) ?
    C14 C15 C16 C11 . . . . 0.1(3) ?
    C12 C11 C16 C15 . . . . 0.3(3) ?
    N1 C11 C16 C15 . . . . -173.06(16) ?
    O2 C10 C17 C22 . . . . -161.69(15) ?
    C8 C10 C17 C22 . . . . 83.2(2) ?
    O2 C10 C17 C18 . . . . 15.5(2) ?
    C8 C10 C17 C18 . . . . -99.61(19) ?
    C22 C17 C18 C19 . . . . 1.6(3) ?
    C10 C17 C18 C19 . . . . -175.59(15) ?
    C17 C18 C19 C20 . . . . -1.3(3) ?
    C18 C19 C20 C21 . . . . -0.6(3) ?
    C18 C19 C20 C23 . . . . 178.06(19) ?
    C19 C20 C21 C22 . . . . 2.2(3) ?
    C23 C20 C21 C22 . . . . -176.5(2) ?
    C18 C17 C22 C21 . . . . -0.1(3) ?
    C10 C17 C22 C21 . . . . 177.14(17) ?
    C20 C21 C22 C17 . . . . -1.8(3) ?
    C9 C8 C24 O3 . . . . -80.1(3) ?
    C10 C8 C24 O3 . . . . 41.9(3) ?
    C7 C8 C24 O3 . . . . 155.8(2) ?
    C9 C8 C24 O4 . . . . 99.69(18) ?
    C10 C8 C24 O4 . . . . -138.38(16) ?
    C7 C8 C24 O4 . . . . -24.4(2) ?
    C16 C11 N1 O2 . . . . -25.1(2) ?
    C12 C11 N1 O2 . . . . 161.65(14) ?
    C16 C11 N1 C7 . . . . -147.58(15) ?
    C12 C11 N1 C7 . . . . 39.2(2) ?
    C6 C7 N1 C11 . . . . -123.39(15) ?
    C8 C7 N1 C11 . . . . 112.79(15) ?
    C6 C7 N1 O2 . . . . 111.56(14) ?
    C8 C7 N1 O2 . . . . -12.26(15) ?
    C6 C1 O1 C9 . . . . 29.8(2) ?
    C2 C1 O1 C9 . . . . -150.52(16) ?
    C8 C9 O1 C1 . . . . -58.64(19) ?
    C11 N1 O2 C10 . . . . -92.54(14) ?
    C7 N1 O2 C10 . . . . 37.19(14) ?
    C17 C10 O2 N1 . . . . -172.31(12) ?
    C8 C10 O2 N1 . . . . -46.05(13) ?
    O3 C24 O4 C25 . . . . 0.6(3) ?
    C8 C24 O4 C25 . . . . -179.18(19) ?
loop_
    _geom_hbond_atom_site_label_D
    _geom_hbond_atom_site_label_H
    _geom_hbond_atom_site_label_A
    _geom_hbond_site_symmetry_A
    _geom_hbond_distance_DH
    _geom_hbond_distance_HA
    _geom_hbond_distance_DA
    _geom_hbond_angle_DHA
    _geom_hbond_publ_flag
    C2 H2 Cg5 4_565 0.93 2.91 3.757(2) 151 yes
    C25 H25B Cg3 1_545 0.96 2.71 3.450(3) 134 yes
