# Supplementary material for: Methyl 1-phenyl-3-p-tolyl-1,9b-di­hydro-3H-chromeno[4,3-c]isoxazole-3a(4H)-carboxyl­ate
Source: Acta Crystallogr Sect E Struct Rep Online. 2014 Feb 12;70(Pt 3):o281–2. doi: 10.1107/S1600536814002438 (PMC3998385; doi:10.1107/S1600536814002438)
Supplement: Supplementary file 2 [file e-70-0o281-Isup2.hkl]

# 
# h,k,l, Fc-squared, Fo-squared, sigma(Fo-squared) and status flag 
# 
data_I
_shelx_title ' prsk153 in P 21/n' 
_shelx_refln_list_code          4 
_shelx_F_calc_maximum      246.60 
_exptl_crystal_F_000       848.00 
_reflns_d_resolution_high  0.7481 
 
loop_ 
 _symmetry_equiv_pos_as_xyz 
 'x, y, z' 
 '-x+1/2, y+1/2, -z+1/2' 
 '-x, -y, -z' 
 'x-1/2, -y-1/2, z-1/2' 
 
_cell_length_a    14.0674 
_cell_length_b     7.8105 
_cell_length_c    19.7680 
_cell_angle_alpha  90.000 
_cell_angle_beta  110.456 
_cell_angle_gamma  90.000 
 
_shelx_F_squared_multiplier     1.000 
 
loop_ 
 _refln_index_h 
 _refln_index_k 
 _refln_index_l 
 _refln_F_squared_calc 
 _refln_F_squared_meas 
 _refln_F_squared_sigma 
 _refln_observed_status 
   2   0   0      872.66      897.68     15.40 o 
   4   0   0     1433.31     1389.52     27.29 o 
   6   0   0     2649.81     2954.80     64.76 o 
   8   0   0       15.86        7.44      2.00 o 
  10   0   0        4.51        3.80      2.52 o 
  12   0   0        1.13       -2.02      2.02 o 
  14   0   0       32.92       33.64      6.10 o 
  16   0   0       50.70       54.14     10.09 o 
   1   1   0     3211.22     3204.93     59.04 o 
   2   1   0     4309.17     4089.15     56.81 o 
   3   1   0      478.80      426.09      5.75 o 
   4   1   0     1278.48     1385.21     17.71 o 
   5   1   0       68.22       65.31      1.83 o 
   6   1   0       79.71       75.07      2.12 o 
   7   1   0       32.97       33.63      1.59 o 
   8   1   0      139.40      158.34      3.47 o 
   9   1   0        1.46        2.85      1.25 o 
  10   1   0      698.08      615.50     10.50 o 
  11   1   0       61.62       56.71      3.47 o 
  12   1   0       18.76       21.38      3.02 o 
  13   1   0       65.33       49.35      4.10 o 
  14   1   0        2.87        5.49      3.52 o 
  15   1   0        0.75        3.92      4.30 o 
  16   1   0        0.01       -2.95      6.37 o 
  17   1   0        0.05       -1.91      5.06 o 
   0   2   0    60810.21    53051.20   1308.17 o 
   1   2   0     3038.55     2947.98     41.14 o 
   2   2   0      544.44      552.66      8.27 o 
   3   2   0      397.63      368.40      6.17 o 
   4   2   0      108.08      110.86      2.57 o 
   5   2   0     3094.20     3258.78     45.31 o 
   6   2   0       31.01       26.55      1.39 o 
   7   2   0      874.05      927.25     13.99 o 
   8   2   0       97.11       88.09      2.77 o 
   9   2   0      214.03      223.76      4.81 o 
  10   2   0        0.95        3.92      1.88 o 
  11   2   0      168.68      176.57      6.44 o 
  12   2   0       91.76       82.99      4.83 o 
  13   2   0       18.07       12.96      3.11 o 
  14   2   0        8.78       15.12      3.41 o 
  15   2   0       12.94       10.71      4.08 o 
  16   2   0       19.12       23.56      5.81 o 
  17   2   0        4.13       -1.22      5.06 o 
   1   3   0        1.62        3.18      1.66 o 
   2   3   0       34.57       26.21      1.81 o 
   3   3   0      444.19      399.12      6.76 o 
   4   3   0     1054.72     1086.04     16.95 o 
   5   3   0       14.91       17.73      1.28 o 
   6   3   0     1209.15     1162.61     17.11 o 
   7   3   0       52.02       41.60      2.12 o 
   8   3   0       96.16       98.05      3.52 o 
   9   3   0       33.24       31.58      2.09 o 
  10   3   0       37.74       44.90      4.54 o 
  11   3   0       61.93       64.11      3.82 o 
  12   3   0      147.37      145.61      5.61 o 
  13   3   0      157.14      133.79      6.36 o 
  14   3   0       18.51       18.31      3.83 o 
  15   3   0        0.48       -0.45      3.46 o 
  16   3   0       27.81       41.35      5.50 o 
   0   4   0     1608.14     1743.50     32.38 o 
   1   4   0       74.02       73.45      4.96 o 
   2   4   0       15.09        7.96      1.06 o 
   3   4   0     2052.21     2051.14     31.00 o 
   4   4   0        7.16        6.94      1.11 o 
   5   4   0      813.92      763.79     12.69 o 
   6   4   0       37.37       38.75      1.99 o 
   7   4   0      413.79      384.30      7.45 o 
   8   4   0       63.14       49.24      2.43 o 
   9   4   0      300.63      314.37      7.70 o 
  10   4   0       17.09       30.50      3.05 o 
  11   4   0      265.10      279.07      7.69 o 
  12   4   0      156.36      160.59      6.07 o 
  13   4   0       19.84       20.53      3.29 o 
  14   4   0        2.56        2.84      2.99 o 
  15   4   0       34.03       37.06      5.36 o 
  16   4   0        5.77        0.70      4.08 o 
   1   5   0       40.38       35.12      1.75 o 
   2   5   0      221.80      227.38      5.18 o 
   3   5   0      796.29      784.70     14.18 o 
   4   5   0       81.87       83.63      2.81 o 
   5   5   0        0.61       -1.36      1.36 o 
   6   5   0      396.63      369.42      7.31 o 
   7   5   0        0.00       -0.50      1.27 o 
   8   5   0      328.14      293.92      7.40 o 
   9   5   0        1.98        3.96      2.16 o 
  10   5   0       10.57       14.71      2.70 o 
  11   5   0       18.17       15.99      3.05 o 
  12   5   0       33.91       27.32      3.46 o 
  13   5   0       10.24        6.85      3.21 o 
  14   5   0        5.12        5.97      3.41 o 
  15   5   0       14.70       18.18      3.91 o 
   0   6   0      264.50      248.81     10.81 o 
   1   6   0      224.79      211.74     10.71 o 
   2   6   0        5.66       12.79      4.62 o 
   3   6   0       38.78       44.71      3.79 o 
   4   6   0       92.36       91.87      5.45 o 
   5   6   0      237.55      242.43      6.21 o 
   6   6   0      129.05      128.56      4.65 o 
   7   6   0       67.83       71.70      3.66 o 
   8   6   0       25.19       22.23      3.24 o 
   9   6   0        0.12        3.88      4.06 o 
  10   6   0       56.41       85.06      5.59 o 
  11   6   0        9.27        6.93      4.01 o 
  12   6   0        0.59       -1.50      3.34 o 
  13   6   0        1.94       -4.68      4.68 o 
  14   6   0        1.88        2.54      5.43 o 
   1   7   0       19.05       13.41      3.01 o 
   2   7   0       34.15       31.04      3.85 o 
   3   7   0      344.36      327.98     11.05 o 
   4   7   0       31.02       23.51      4.00 o 
   5   7   0      255.70      261.84      9.79 o 
   6   7   0       24.45       20.04      3.72 o 
   7   7   0       31.58       36.14      4.50 o 
   8   7   0      128.45      124.93      7.03 o 
   9   7   0        9.55       13.37      4.32 o 
  10   7   0        9.42        1.02      4.59 o 
  11   7   0        0.26       -4.78      4.78 o 
  12   7   0        4.09        2.10      5.20 o 
  13   7   0        9.75       13.14      5.87 o 
   0   8   0        0.08       -2.24      5.04 o 
   1   8   0       12.88       10.62      3.29 o 
   2   8   0       79.24       79.43      5.23 o 
   3   8   0        3.21        6.80      3.47 o 
   4   8   0        3.45        5.39      3.67 o 
   5   8   0        0.34        2.32      3.40 o 
   6   8   0        1.66       -1.61      4.68 o 
   7   8   0        1.01       -5.84      5.84 o 
   8   8   0        9.59       10.09      7.43 o 
   9   8   0       17.22       14.30      5.36 o 
  10   8   0        0.52        1.71      4.97 o 
  11   8   0        1.09        1.65      4.97 o 
   1   9   0       18.61       15.39      4.88 o 
   2   9   0        3.23        6.39      4.30 o 
   3   9   0       54.48       48.45      6.12 o 
   4   9   0        1.59        4.49      4.46 o 
   5   9   0       16.42       19.11      8.49 o 
   6   9   0       20.25       21.23      8.49 o 
   7   9   0        8.03       15.39      8.49 o 
   8   9   0        0.39       -1.06      7.43 o 
   0  10   0        9.35        6.90      7.43 o 
   1  10   0        0.12        0.53      4.88 o 
   2  10   0        0.02        4.09     10.88 o 
   3  10   0        2.80        5.04      5.21 o 
   4  10   0        2.96        4.78      7.96 o 
 -17   0   1        6.98       15.92      8.49 o 
 -15   0   1       34.94       34.69      5.97 o 
 -13   0   1      193.51      182.60      9.90 o 
 -11   0   1        0.02       -1.79      1.79 o 
  -9   0   1      658.34      664.58     16.98 o 
  -7   0   1     6525.98     6365.95    137.37 o 
  -5   0   1     3022.49     3110.58     67.67 o 
  -3   0   1    33924.93    31332.54    523.10 o 
  -1   0   1     2341.18     2171.00     66.51 o 
   1   0   1     3847.38     4399.04    181.81 o 
   3   0   1     9208.07     9386.06    177.44 o 
   5   0   1     2141.61     2164.59     47.71 o 
   7   0   1        3.88        5.28      3.75 o 
   9   0   1      528.73      541.66     14.56 o 
  11   0   1        2.80       -1.98      2.23 o 
  13   0   1       21.72       20.90      4.97 o 
  15   0   1       46.19       45.12      9.02 o 
  17   0   1        0.11        9.55      7.96 o 
 -17   1   1        5.11        7.96      5.25 o 
 -16   1   1        0.43       -0.80      4.50 o 
 -15   1   1        3.09        2.87      3.20 o 
 -14   1   1       40.23       41.47      4.85 o 
 -13   1   1       32.93       36.44      4.14 o 
 -12   1   1        5.40        0.83      2.05 o 
 -11   1   1       61.97       70.74      3.30 o 
 -10   1   1       16.05       10.77      1.64 o 
  -9   1   1       23.86       20.38      1.53 o 
  -8   1   1       10.12       12.79      1.26 o 
  -7   1   1      751.69      817.16     11.71 o 
  -6   1   1      582.59      628.37      9.12 o 
  -5   1   1     6794.60     6606.41     85.89 o 
  -4   1   1      833.79      888.13     11.69 o 
  -3   1   1      770.92      697.50      9.06 o 
  -2   1   1     5601.83     5604.12     72.71 o 
  -1   1   1    11785.98    11074.98    142.32 o 
   0   1   1      632.30      664.03     17.08 o 
   1   1   1     7465.49     7316.53    101.60 o 
   2   1   1     1739.70     1786.46     25.08 o 
   3   1   1    33758.77    33235.14    434.84 o 
   4   1   1      516.68      503.48      7.79 o 
   5   1   1      417.25      461.94      7.32 o 
   6   1   1       35.78       35.28      1.53 o 
   7   1   1      133.06       93.44      2.65 o 
   8   1   1       35.86       32.60      1.86 o 
   9   1   1       49.85       52.54      2.33 o 
  10   1   1      218.50      200.46      4.83 o 
  11   1   1       56.55       63.69      3.76 o 
  12   1   1       71.76       79.43      4.66 o 
  13   1   1        5.90        9.61      3.03 o 
  14   1   1        0.55       -2.56      2.56 o 
  15   1   1        0.47        1.06      4.50 o 
  16   1   1        0.05       -1.40      5.04 o 
  17   1   1       34.63       38.21      7.43 o 
 -17   2   1        0.82        0.70      4.68 o 
 -16   2   1        8.13        0.83      4.30 o 
 -15   2   1       39.21       37.06      4.67 o 
 -14   2   1        4.03       -1.31      2.74 o 
 -13   2   1       11.04       12.06      2.93 o 
 -12   2   1       40.27       35.45      4.67 o 
 -11   2   1       39.28       42.65      3.42 o 
 -10   2   1       29.95       28.88      2.61 o 
  -9   2   1       28.17       26.74      1.74 o 
  -8   2   1       24.19       29.46      1.64 o 
  -7   2   1      531.86      560.57      8.96 o 
  -6   2   1     1741.55     1631.65     23.28 o 
  -5   2   1       16.10       10.89      1.29 o 
  -4   2   1      661.15      665.34      9.83 o 
  -3   2   1       37.91       28.62      1.17 o 
  -2   2   1     1173.89     1187.46     16.87 o 
  -1   2   1     5240.39     5016.90     73.00 o 
   0   2   1     5152.36     4960.33     86.97 o 
   1   2   1      270.28      273.67      4.38 o 
   2   2   1     1221.24     1209.75     17.32 o 
   3   2   1        7.10        8.17      0.75 o 
   4   2   1      797.24      756.57     12.10 o 
   5   2   1        3.06        0.94      0.89 o 
   6   2   1       85.24       90.46      2.87 o 
   7   2   1      685.46      672.66     10.64 o 
   8   2   1       34.67       46.15      2.07 o 
   9   2   1      155.70      154.47      4.67 o 
  10   2   1      267.99      300.44     12.42 o 
  11   2   1       22.17       24.70      3.68 o 
  12   2   1        7.14        6.32      2.86 o 
  13   2   1        5.47       -0.21      2.61 o 
  14   2   1        0.89       -2.74      2.74 o 
  15   2   1       11.33        8.42      3.87 o 
  16   2   1        1.53       -3.93      3.93 o 
  17   2   1        1.98       -0.53      5.63 o 
 -17   3   1        6.68        7.03      9.29 o 
 -16   3   1        1.59       -3.20      3.20 o 
 -15   3   1        4.79        4.76      3.57 o 
 -14   3   1       50.64       53.67      4.67 o 
 -13   3   1       73.03       84.57      4.52 o 
 -12   3   1       68.71       74.10      4.09 o 
 -11   3   1      189.69      191.00      6.12 o 
 -10   3   1      400.01      366.61      8.63 o 
  -9   3   1        0.21       -0.22      1.74 o 
  -8   3   1      105.70      111.48      6.26 o 
  -7   3   1       16.13       16.01      1.58 o 
  -6   3   1      745.51      816.93     12.40 o 
  -5   3   1      364.25      372.20      6.65 o 
  -4   3   1      361.29      399.61      6.92 o 
  -3   3   1      274.43      299.06      5.28 o 
  -2   3   1     2434.56     2380.82     35.55 o 
  -1   3   1      488.38      548.68     27.07 o 
   0   3   1     2275.25     2214.59     38.64 o 
   1   3   1      543.17      636.68     24.83 o 
   2   3   1     1084.10     1076.06     16.68 o 
   3   3   1        3.05        5.89      0.82 o 
   4   3   1        1.51        1.46      0.82 o 
   5   3   1       43.41       41.86      2.33 o 
   6   3   1        8.04       17.59      1.47 o 
   7   3   1      150.50      169.13      3.92 o 
   8   3   1      117.08      115.44      4.77 o 
   9   3   1      570.54      558.76     10.38 o 
  10   3   1      226.08      224.41      6.57 o 
  11   3   1      328.68      315.48      8.30 o 
  12   3   1      130.66      125.27      6.21 o 
  13   3   1        1.61       -1.67      2.58 o 
  14   3   1        2.99        2.00      3.26 o 
  15   3   1        9.24        3.54      3.68 o 
  16   3   1        6.94        4.68      3.96 o 
 -16   4   1        3.74       10.99      4.36 o 
 -15   4   1        1.75       -3.26      3.26 o 
 -14   4   1       42.59       39.35      4.77 o 
 -13   4   1       35.99       34.25      3.54 o 
 -12   4   1        6.64        7.41      2.88 o 
 -11   4   1       12.16       13.12      2.62 o 
 -10   4   1        0.99       -1.64      2.12 o 
  -9   4   1       40.00       48.20      3.06 o 
  -8   4   1       64.47       75.08      2.91 o 
  -7   4   1       36.59       22.52      1.71 o 
  -6   4   1      983.65     1068.10     17.18 o 
  -5   4   1      379.42      383.67      7.01 o 
  -4   4   1       10.01       14.12      1.62 o 
  -3   4   1     1795.81     1972.45     29.90 o 
  -2   4   1      551.04      583.81     10.51 o 
  -1   4   1      184.96      186.42      7.37 o 
   0   4   1      546.14      565.24     10.15 o 
   1   4   1      990.58     1206.93     20.47 o 
   2   4   1      931.50      953.67     15.68 o 
   3   4   1      198.75      197.13      5.65 o 
   4   4   1       16.46       17.63      1.36 o 
   5   4   1        8.32       21.67      1.64 o 
   6   4   1        0.33       -0.60      1.24 o 
   7   4   1      388.40      418.07      7.98 o 
   8   4   1        0.21        0.99      1.40 o 
   9   4   1        0.19       -1.24      1.58 o 
  10   4   1      124.58      123.96      5.05 o 
  11   4   1      113.88       95.96      4.75 o 
  12   4   1        0.09       -2.37      2.47 o 
  13   4   1        5.32        5.72      2.78 o 
  14   4   1       11.33       11.88      3.87 o 
  15   4   1        1.91       -0.57      3.51 o 
  16   4   1        5.11        8.00      6.64 o 
 -15   5   1        0.48       -2.82      3.28 o 
 -14   5   1        3.02        1.00      3.06 o 
 -13   5   1        1.33        0.53      2.88 o 
 -12   5   1       18.42       19.20      3.10 o 
 -11   5   1       45.24       42.21      3.56 o 
 -10   5   1      115.71      109.76      4.79 o 
  -9   5   1        1.53        4.61      2.14 o 
  -8   5   1        0.21       -1.66      1.66 o 
  -7   5   1        9.29        5.26      1.49 o 
  -6   5   1      104.24      107.21      3.46 o 
  -5   5   1     1515.75     1449.01     22.78 o 
  -4   5   1      488.00      478.52      8.57 o 
  -3   5   1      114.40      133.90      3.78 o 
  -2   5   1      672.81      619.86     11.39 o 
  -1   5   1       43.64       45.82      1.61 o 
   0   5   1       19.05       27.43      1.36 o 
   1   5   1       14.94       21.90      2.30 o 
   2   5   1        8.36        6.01      3.46 o 
   3   5   1      603.00      555.48      9.60 o 
   4   5   1       14.33       14.14      1.52 o 
   5   5   1       12.05       10.20      1.51 o 
   6   5   1      291.69      284.65      6.15 o 
   7   5   1       16.89       14.14      1.80 o 
   8   5   1      303.66      271.57      6.27 o 
   9   5   1      181.35      170.77      5.63 o 
  10   5   1       10.40        8.34      2.69 o 
  11   5   1      219.17      214.38      6.98 o 
  12   5   1        3.77        4.22      2.75 o 
  13   5   1       34.11       42.89      4.29 o 
  14   5   1        2.29        3.29      3.36 o 
  15   5   1       16.90       13.32      4.58 o 
 -14   6   1        0.09       -7.80      8.23 o 
 -13   6   1        3.11       -4.70      4.84 o 
 -12   6   1        9.31        1.61      4.59 o 
 -11   6   1       23.79       26.99      3.93 o 
 -10   6   1        5.38       22.69     11.41 o 
  -9   6   1       84.46       87.01      4.86 o 
  -8   6   1       28.76       23.58      3.08 o 
  -7   6   1       51.02       60.06      4.60 o 
  -6   6   1       15.12       17.78      3.00 o 
  -5   6   1       48.29       66.96      3.44 o 
  -4   6   1      951.51      934.22     19.32 o 
  -3   6   1        0.05        1.27      1.90 o 
  -2   6   1        0.70        3.60      3.37 o 
  -1   6   1       43.42       47.72      5.30 o 
   0   6   1      358.37      381.92      7.91 o 
   1   6   1      325.28      339.17     10.35 o 
   2   6   1        0.65        2.66      4.44 o 
   3   6   1        7.18        3.51      1.98 o 
   4   6   1        1.22        1.76      1.95 o 
   5   6   1        3.36        2.71      1.88 o 
   6   6   1       36.08       34.42      2.77 o 
   7   6   1      121.81      122.00      4.63 o 
   8   6   1       28.83       28.11      3.83 o 
   9   6   1        6.53        9.70      2.96 o 
  10   6   1       37.85       37.57      4.04 o 
  11   6   1       34.35       27.84      4.29 o 
  12   6   1        4.38        5.77      3.67 o 
  13   6   1       22.28       20.16      5.88 o 
  14   6   1        7.01        5.35      4.34 o 
 -13   7   1        9.74       11.80      5.74 o 
 -12   7   1        1.58        2.20     10.35 o 
 -11   7   1        0.23       -0.11      4.42 o 
 -10   7   1        9.96        2.03      5.31 o 
  -9   7   1       50.16       53.17      5.51 o 
  -8   7   1      288.18      314.70     11.23 o 
  -7   7   1       16.12       15.64      3.95 o 
  -6   7   1       26.06       24.30      3.98 o 
  -5   7   1      382.60      374.07     12.28 o 
  -4   7   1      487.95      493.11     14.58 o 
  -3   7   1       27.14       22.99      3.79 o 
  -2   7   1      305.23      271.70      9.82 o 
  -1   7   1       22.24       23.74      3.37 o 
   0   7   1       33.59       38.56      3.83 o 
   1   7   1        0.80       -2.55      2.55 o 
   2   7   1        5.36        2.89      3.10 o 
   3   7   1      141.58      123.96      6.89 o 
   4   7   1        0.04        1.80      3.20 o 
   5   7   1       74.38       85.25      6.96 o 
   6   7   1       55.82       57.07      3.89 o 
   7   7   1        2.86       -0.48      3.15 o 
   8   7   1        8.63        3.22      3.72 o 
   9   7   1        1.10        1.38      4.21 o 
  10   7   1        5.94        1.68      4.32 o 
  11   7   1        6.81        9.35      7.17 o 
  12   7   1        0.16       -3.65      4.71 o 
 -11   8   1       74.35      101.94     10.88 o 
 -10   8   1       27.73       25.46      5.97 o 
  -9   8   1       15.14       10.09      7.96 o 
  -8   8   1       20.99       24.42      8.49 o 
  -7   8   1       33.25       30.79      8.49 o 
  -6   8   1        6.67        1.36      5.04 o 
  -5   8   1       18.31       13.94      3.90 o 
  -4   8   1      225.61      200.98      8.92 o 
  -3   8   1        9.94       16.69      3.88 o 
  -2   8   1        0.18       -3.01      3.01 o 
  -1   8   1       87.89       83.37      5.31 o 
   0   8   1      112.16      115.34      6.08 o 
   1   8   1       37.29       27.02      3.87 o 
   2   8   1       30.45       28.93      4.08 o 
   3   8   1        3.80        4.17      3.52 o 
   4   8   1       31.71       28.05      4.52 o 
   5   8   1       18.71       14.76      3.95 o 
   6   8   1       37.62       47.64      6.76 o 
   7   8   1        1.41        0.53      6.37 o 
   8   8   1       28.31       28.66      9.02 o 
   9   8   1        0.25       -2.74      4.32 o 
  10   8   1        9.68        5.38      5.10 o 
  11   8   1        8.73       23.89      7.43 o 
  -9   9   1       35.09       38.22     10.62 o 
  -8   9   1       73.86       75.38     12.21 o 
  -7   9   1        1.88       -5.31      6.90 o 
  -6   9   1       20.34       14.33      7.96 o 
  -5   9   1        0.79        3.72      6.90 o 
  -4   9   1       16.88       24.08      8.76 o 
  -3   9   1        0.05        0.29      4.08 o 
  -2   9   1        5.85        8.01      4.30 o 
  -1   9   1        0.12       -1.59      4.13 o 
   0   9   1        0.00       -3.61      3.93 o 
   1   9   1        8.16       12.47      4.88 o 
   2   9   1       14.77       14.05      4.84 o 
   3   9   1       11.22       14.33      7.17 o 
   4   9   1        1.55       -2.12      4.08 o 
   5   9   1       23.15       28.13      9.02 o 
   6   9   1        1.95       -3.18      6.90 o 
   7   9   1        3.63       -6.37      6.90 o 
   8   9   1       15.07       25.48     10.09 o 
  -5  10   1        0.89        1.06      7.96 o 
  -4  10   1        1.44        4.25      7.96 o 
  -3  10   1        1.37       -0.53      6.90 o 
  -2  10   1        6.41        5.44      5.21 o 
  -1  10   1        0.11       -2.92      4.88 o 
   0  10   1        0.01       -5.84      5.84 o 
   1  10   1        0.31        2.77      5.06 o 
   2  10   1       26.00       22.60      6.18 o 
   3  10   1        7.86        8.49      6.90 o 
   4  10   1       26.73       32.91     10.09 o 
 -18   0   2        0.00       -4.78      7.43 o 
 -16   0   2        0.70        0.00      5.84 o 
 -14   0   2       20.24       17.15      4.84 o 
 -12   0   2       94.22       89.28      6.16 o 
 -10   0   2       36.96       33.93      3.30 o 
  -8   0   2     2832.18     3124.22     68.80 o 
  -6   0   2      608.79      729.54     14.69 o 
  -4   0   2     1030.52     1048.08     18.17 o 
  -2   0   2     9003.48     8455.89    137.37 o 
   0   0   2      877.13     1087.12     38.22 o 
   2   0   2     5031.90     5187.66    114.89 o 
   4   0   2     9234.81     8956.80    170.27 o 
   6   0   2     5955.32     6127.07    132.23 o 
   8   0   2       72.39       56.46      4.04 o 
  10   0   2      202.52      175.32      6.13 o 
  12   0   2      166.94      128.71      5.71 o 
  14   0   2        1.37        6.37      4.50 o 
  16   0   2        0.90       13.27      7.96 o 
 -17   1   2        4.76        3.97      4.30 o 
 -16   1   2        1.20       -3.75      3.75 o 
 -15   1   2        0.90       -0.39      3.08 o 
 -14   1   2        0.02       -2.79      2.79 o 
 -13   1   2       60.85       62.29      3.97 o 
 -12   1   2        3.58       -1.40      1.77 o 
 -11   1   2       74.19       68.74      3.51 o 
 -10   1   2       14.13        6.76      1.29 o 
  -9   1   2        2.91        3.07      1.03 o 
  -8   1   2      370.63      414.27      6.64 o 
  -7   1   2      352.63      336.67      7.28 o 
  -6   1   2      809.76      756.49     10.65 o 
  -5   1   2       17.94       16.16      1.10 o 
  -4   1   2    13611.73    12904.93    151.29 o 
  -3   1   2      122.63      127.37      2.09 o 
  -2   1   2       86.91      105.39      1.93 o 
  -1   1   2     3596.70     3319.04     48.33 o 
   0   1   2      361.10      366.98      6.28 o 
   1   1   2        0.55        0.42      0.43 o 
   2   1   2     9973.47    10792.29    210.19 o 
   3   1   2      218.85      232.65      3.83 o 
   4   1   2      421.68      442.78      7.48 o 
   5   1   2      556.24      647.93      9.96 o 
   6   1   2     2718.64     2854.61     43.49 o 
   7   1   2      650.97      616.99     10.09 o 
   8   1   2      245.35      272.73      5.51 o 
   9   1   2       15.56       15.91      1.78 o 
  10   1   2      660.32      577.90     13.49 o 
  11   1   2        1.14        2.89      1.95 o 
  12   1   2       30.24       31.24      3.00 o 
  13   1   2       44.05       43.39      3.45 o 
  14   1   2       53.74       61.31      4.87 o 
  15   1   2        0.58        1.13      4.51 o 
  16   1   2        3.83       13.89      5.81 o 
 -17   2   2        7.34        8.96      5.06 o 
 -16   2   2        0.07       -0.80      4.13 o 
 -15   2   2        0.21        0.00      3.32 o 
 -14   2   2       50.88       52.61      4.45 o 
 -13   2   2       30.74       26.24      3.41 o 
 -12   2   2        2.05        0.23      1.99 o 
 -11   2   2        0.66       -1.69      1.69 o 
 -10   2   2      250.06      228.42      6.10 o 
  -9   2   2      360.76      372.32      6.64 o 
  -8   2   2      412.33      446.33      7.46 o 
  -7   2   2      138.95      104.85      2.66 o 
  -6   2   2     1105.00     1149.66     16.68 o 
  -5   2   2      367.15      405.51      6.45 o 
  -4   2   2       78.51       75.10      2.33 o 
  -3   2   2      114.01      124.76      4.12 o 
  -2   2   2      888.69      812.35     11.73 o 
  -1   2   2        5.65        9.20      0.93 o 
   0   2   2       32.01       21.46      1.41 o 
   1   2   2      861.46      899.70     14.13 o 
   2   2   2       21.82       23.95      0.99 o 
   3   2   2      420.73      394.68      6.72 o 
   4   2   2     1083.61     1114.77     17.44 o 
   5   2   2      178.96      167.29      3.82 o 
   6   2   2     1972.87     2035.22     31.24 o 
   7   2   2      470.39      399.88      7.04 o 
   8   2   2        1.21        1.14      1.19 o 
   9   2   2      181.47      167.08      8.21 o 
  10   2   2       35.23       37.52      4.12 o 
  11   2   2      388.79      400.28     10.83 o 
  12   2   2        2.94        3.37      2.76 o 
  13   2   2        9.41        5.70      3.18 o 
  14   2   2        9.25        8.00      3.48 o 
  15   2   2       47.15       49.03      7.71 o 
  16   2   2        0.01       -4.68      4.68 o 
 -17   3   2       18.10       18.71      6.18 o 
 -16   3   2       10.82       11.05      3.87 o 
 -15   3   2       11.73       13.08      3.87 o 
 -14   3   2       21.31       19.51      3.22 o 
 -13   3   2       20.39       26.42      3.17 o 
 -12   3   2       77.91       77.84      4.08 o 
 -11   3   2      164.57      174.34      5.80 o 
 -10   3   2       10.02        6.60      1.94 o 
  -9   3   2        4.97        1.09      1.45 o 
  -8   3   2      156.84      192.08      4.45 o 
  -7   3   2        9.57        9.23      1.68 o 
  -6   3   2       10.92       13.96      2.44 o 
  -5   3   2      745.86      826.05     13.23 o 
  -4   3   2      228.59      230.26      4.39 o 
  -3   3   2      356.34      411.61      6.94 o 
  -2   3   2     2361.39     2484.95     69.56 o 
  -1   3   2     3785.89     3787.61     55.64 o 
   0   3   2     2571.23     2610.57     62.75 o 
   1   3   2     1120.60     1248.57     31.42 o 
   2   3   2      303.66      322.26      5.64 o 
   3   3   2      341.33      330.52      5.91 o 
   4   3   2     1362.07     1416.68     21.92 o 
   5   3   2     3409.50     3573.29     53.66 o 
   6   3   2        2.38        3.82      1.18 o 
   7   3   2      286.27      304.02      5.82 o 
   8   3   2      108.21      123.73      6.65 o 
   9   3   2        1.85        2.36      1.98 o 
  10   3   2      409.88      389.98      8.21 o 
  11   3   2       18.08       17.92      2.91 o 
  12   3   2       18.41       14.45      3.25 o 
  13   3   2        5.74        2.89      2.86 o 
  14   3   2        8.90       10.86      3.96 o 
  15   3   2       15.53       20.64      4.58 o 
  16   3   2        0.45       -3.82      3.82 o 
 -16   4   2        1.12       -3.26      3.26 o 
 -15   4   2        8.15        7.29      3.42 o 
 -14   4   2       15.54        9.01      3.12 o 
 -13   4   2       24.86       27.00      3.43 o 
 -12   4   2        2.18        1.09      3.61 o 
 -11   4   2      107.08      130.84      5.11 o 
 -10   4   2      754.41      710.84     14.20 o 
  -9   4   2       93.45       89.60      3.90 o 
  -8   4   2       56.39       52.10      2.85 o 
  -7   4   2      466.61      452.17      8.36 o 
  -6   4   2       65.12       59.31      2.39 o 
  -5   4   2      177.73      194.52      4.30 o 
  -4   4   2       43.90       40.34      1.75 o 
  -3   4   2       85.41       74.12      3.24 o 
  -2   4   2     1606.53     1734.99     28.78 o 
  -1   4   2      239.46      203.38      3.44 o 
   0   4   2       36.81       66.67      4.68 o 
   1   4   2       24.53       31.68      1.89 o 
   2   4   2        3.00        2.19      1.03 o 
   3   4   2        6.72       14.96      1.23 o 
   4   4   2      340.10      308.49      5.97 o 
   5   4   2      550.59      503.87      8.96 o 
   6   4   2       99.56       91.59      3.03 o 
   7   4   2      123.86      111.99      3.63 o 
   8   4   2        4.10        1.77      1.57 o 
   9   4   2       67.12       51.68      2.81 o 
  10   4   2       10.88        6.65      2.41 o 
  11   4   2      146.00      157.99      7.09 o 
  12   4   2        5.67        8.76      2.84 o 
  13   4   2        0.42       -2.79      2.79 o 
  14   4   2        9.78       10.01      3.98 o 
  15   4   2       31.77       32.07      5.19 o 
 -15   5   2        0.49        0.48      3.10 o 
 -14   5   2       20.73       18.63      4.00 o 
 -13   5   2        6.71        2.45      2.83 o 
 -12   5   2       81.26       82.07      4.45 o 
 -11   5   2      101.47      116.74      5.20 o 
 -10   5   2       95.83      113.07      5.31 o 
  -9   5   2      112.23      116.44      4.99 o 
  -8   5   2       22.73       19.35      2.23 o 
  -7   5   2        7.58        5.51      1.48 o 
  -6   5   2        1.13        0.49      1.21 o 
  -5   5   2       19.62       12.78      1.48 o 
  -4   5   2      239.46      205.64      4.57 o 
  -3   5   2       24.18       15.64      1.78 o 
  -2   5   2      445.74      478.47      9.04 o 
  -1   5   2       49.24       49.11      2.21 o 
   0   5   2       97.40      104.10      3.03 o 
   1   5   2      412.14      452.84      8.70 o 
   2   5   2       65.87       74.62      4.75 o 
   3   5   2      118.36      117.26      3.68 o 
   4   5   2      640.20      629.56     10.91 o 
   5   5   2      557.83      575.04     10.27 o 
   6   5   2       55.59       46.23      2.37 o 
   7   5   2        7.45        6.59      1.73 o 
   8   5   2      125.72      124.90      4.25 o 
   9   5   2      110.63       96.30      4.52 o 
  10   5   2       66.43       83.14      4.30 o 
  11   5   2        8.61        7.78      2.70 o 
  12   5   2        0.07       -1.54      2.63 o 
  13   5   2        1.97       -2.66      2.66 o 
  14   5   2        6.41        6.92      3.96 o 
 -14   6   2        0.00       -3.56      3.79 o 
 -13   6   2       12.68       13.80      4.15 o 
 -12   6   2        8.71        3.09      6.28 o 
 -11   6   2        1.70       16.57     12.41 o 
 -10   6   2        8.20        5.27      3.08 o 
  -9   6   2      110.45      124.49      5.72 o 
  -8   6   2      131.37      116.07      5.15 o 
  -7   6   2       27.49       28.43      2.95 o 
  -6   6   2        6.87        5.90      1.78 o 
  -5   6   2      154.87      137.62      5.52 o 
  -4   6   2       17.28       16.68      2.30 o 
  -3   6   2      115.37       95.23      3.97 o 
  -2   6   2      549.92      554.08     12.30 o 
  -1   6   2      790.05      780.32     15.06 o 
   0   6   2       59.72       79.66      8.23 o 
   1   6   2      417.65      402.69      9.83 o 
   2   6   2        0.08       -1.91      2.53 o 
   3   6   2       11.29       13.79      2.31 o 
   4   6   2        1.28       -1.88      1.88 o 
   5   6   2      179.90      166.74      5.09 o 
   6   6   2       53.61       56.05      3.21 o 
   7   6   2       77.52       96.71      7.28 o 
   8   6   2       25.74       26.64      3.37 o 
   9   6   2       30.80       38.03      3.92 o 
  10   6   2        2.46       -1.38      2.84 o 
  11   6   2       29.12       28.89      4.34 o 
  12   6   2        3.48       -2.71      3.58 o 
  13   6   2        3.10        8.92      3.98 o 
 -13   7   2        0.70        1.35      5.21 o 
 -12   7   2      111.68      134.88     20.97 o 
 -11   7   2       72.15       92.94      8.16 o 
 -10   7   2        0.25        8.24      4.68 o 
  -9   7   2      247.51      248.54      9.96 o 
  -8   7   2        0.96        1.39      3.68 o 
  -7   7   2        4.26       -1.47      4.59 o 
  -6   7   2        4.30       12.36      5.10 o 
  -5   7   2      365.34      374.09     12.11 o 
  -4   7   2        6.92        7.71      3.31 o 
  -3   7   2        0.14        1.60      3.25 o 
  -2   7   2      123.58      117.46      5.66 o 
  -1   7   2        5.64        7.73      2.79 o 
   0   7   2       23.79       19.38      3.29 o 
   1   7   2       19.66       14.96      4.21 o 
   2   7   2        6.58        2.75      3.10 o 
   3   7   2        1.10        3.62      2.96 o 
   4   7   2        1.55        0.86      2.94 o 
   5   7   2       50.88       57.01      4.83 o 
   6   7   2        6.88        8.56      3.20 o 
   7   7   2        0.49       -2.91      2.91 o 
   8   7   2        0.12       -0.89      3.25 o 
   9   7   2       22.12       23.58      5.10 o 
  10   7   2       47.92       59.84      6.48 o 
  11   7   2        6.20        2.69      4.81 o 
  12   7   2        0.91       -2.36      5.57 o 
 -11   8   2       12.39       13.30      5.98 o 
 -10   8   2       76.68       93.74     18.31 o 
  -9   8   2       20.03       20.17      8.49 o 
  -8   8   2        4.18       -0.53      6.37 o 
  -7   8   2        1.39        5.31      6.37 o 
  -6   8   2       25.96       20.72      7.43 o 
  -5   8   2       94.76      102.20     28.40 o 
  -4   8   2       10.86        5.34      3.63 o 
  -3   8   2       11.25        7.48      3.25 o 
  -2   8   2       78.17       65.26      4.90 o 
  -1   8   2       48.30       46.52      4.83 o 
   0   8   2       61.45       54.99      4.62 o 
   1   8   2        8.78       -0.91      3.01 o 
   2   8   2       10.65        5.21      3.28 o 
   3   8   2       46.41       40.41      4.72 o 
   4   8   2       13.21       16.77      4.08 o 
   5   8   2        0.47        0.98      3.40 o 
   6   8   2       33.90       33.97      8.49 o 
   7   8   2       25.77       26.01      9.02 o 
   8   8   2       10.30        6.37      7.96 o 
   9   8   2        3.82        1.80      4.42 o 
  10   8   2        8.56        5.08      5.10 o 
  -9   9   2       37.69       33.97     10.09 o 
  -8   9   2        4.81        4.25      7.43 o 
  -7   9   2       25.55       22.83      9.02 o 
  -6   9   2        0.00        0.53      6.37 o 
  -5   9   2        8.26        6.90      6.90 o 
  -4   9   2        0.29        1.59      6.37 o 
  -3   9   2       14.56       19.11      5.06 o 
  -2   9   2        0.00       -0.58      3.93 o 
  -1   9   2        6.81        4.60      8.49 o 
   0   9   2        1.07       -2.33      4.25 o 
   1   9   2        0.00       -1.24      7.43 o 
   2   9   2        4.69        3.02      4.30 o 
   3   9   2       19.42       34.09      5.81 o 
   4   9   2       19.45       22.82      5.36 o 
   5   9   2       53.38       67.94     11.15 o 
   6   9   2       11.91       16.46      9.02 o 
   7   9   2        4.65       11.68      8.49 o 
   8   9   2        0.46        6.90      9.02 o 
  -5  10   2       11.93        5.31      7.96 o 
  -4  10   2        0.12       -5.31      6.90 o 
  -3  10   2        3.17       -6.90      6.90 o 
  -2  10   2        4.74       -0.12      5.06 o 
  -1  10   2       26.61       21.76      6.01 o 
   0  10   2        2.42       -2.69      4.84 o 
   1  10   2       13.63       15.87      5.81 o 
   2  10   2       12.08       27.42     13.54 o 
   3  10   2       64.00       58.11      9.29 o 
   4  10   2        3.12       -6.37      7.43 o 
 -17   0   3       14.20       21.23      8.49 o 
 -15   0   3       10.92       16.37      4.84 o 
 -13   0   3       13.96       12.28      3.82 o 
 -11   0   3      258.93      275.59     10.03 o 
  -9   0   3      176.69      138.51      5.47 o 
  -7   0   3        8.91        7.52      1.63 o 
  -5   0   3      830.61      851.36     16.54 o 
  -3   0   3      336.09      265.93      7.33 o 
  -1   0   3    15176.61    14261.07    241.87 o 
   1   0   3      479.00      463.30     23.60 o 
   3   0   3     8563.90     9216.22    172.68 o 
   5   0   3      366.08      393.49      8.79 o 
   7   0   3     1203.17     1130.76     22.64 o 
   9   0   3      378.95      336.13      8.94 o 
  11   0   3        8.97        6.53      2.94 o 
  13   0   3      167.48      144.44      7.40 o 
  15   0   3        8.06        0.53      6.37 o 
 -18   1   3        7.30       17.69      5.74 o 
 -17   1   3       50.04       49.00      9.02 o 
 -16   1   3       10.88       16.49      5.06 o 
 -15   1   3       18.41       16.49      4.04 o 
 -14   1   3        6.94        6.98      3.27 o 
 -13   1   3      208.28      152.74      7.58 o 
 -12   1   3       32.76       32.95      2.85 o 
 -11   1   3      194.11      171.10      4.86 o 
 -10   1   3       49.57       53.28      2.98 o 
  -9   1   3        0.76       -0.03      0.86 o 
  -8   1   3        3.75        7.26      1.58 o 
  -7   1   3       81.62       66.88      1.90 o 
  -6   1   3      139.22      136.58      2.71 o 
  -5   1   3        6.25        2.49      0.72 o 
  -4   1   3      257.02      226.33      3.79 o 
  -3   1   3      341.67      287.26      4.04 o 
  -2   1   3      380.93      357.15      4.64 o 
  -1   1   3    15328.88    15483.08    216.93 o 
   0   1   3     5438.64     5661.60    100.50 o 
   1   1   3     8535.84     9399.98    151.08 o 
   2   1   3      344.87      392.68      9.85 o 
   3   1   3     8133.61     8865.85    116.08 o 
   4   1   3     2111.01     2092.06     34.85 o 
   5   1   3     2543.13     2634.28     43.78 o 
   6   1   3      206.24      185.18      4.41 o 
   7   1   3      524.62      591.18     10.46 o 
   8   1   3        0.92        0.28      1.41 o 
   9   1   3      616.45      611.20     11.29 o 
  10   1   3      146.86      134.62      5.22 o 
  11   1   3      108.33      122.49      4.51 o 
  12   1   3      104.05      107.65      4.31 o 
  13   1   3        1.36        0.66      2.53 o 
  14   1   3       29.62       40.32      3.72 o 
  15   1   3       26.98       35.90      6.56 o 
  16   1   3        0.24       -3.70      5.06 o 
 -17   2   3        6.02       10.11      5.06 o 
 -16   2   3       29.67       37.16      6.01 o 
 -15   2   3        0.79        5.31      3.75 o 
 -14   2   3      116.56       97.36      5.48 o 
 -13   2   3        0.41       -2.01      2.01 o 
 -12   2   3        2.22        0.99      1.89 o 
 -11   2   3        0.74        2.41      1.74 o 
 -10   2   3       91.75      102.82      6.16 o 
  -9   2   3        0.15       -0.59      0.96 o 
  -8   2   3       30.13       31.51      1.58 o 
  -7   2   3       11.18       14.81      1.48 o 
  -6   2   3     1572.58     1570.40     22.39 o 
  -5   2   3      137.42      153.91      2.93 o 
  -4   2   3       70.81       58.25      1.80 o 
  -3   2   3      500.43      499.98      8.38 o 
  -2   2   3     6644.32     6533.62     83.81 o 
  -1   2   3     9716.86     9355.76    169.36 o 
   0   2   3    15669.96    15558.64    249.88 o 
   1   2   3      176.09      195.60      6.37 o 
   2   2   3     1930.32     2082.15     29.52 o 
   3   2   3       83.48       77.62      2.17 o 
   4   2   3     1056.73     1124.83     17.69 o 
   5   2   3      365.59      391.39      7.12 o 
   6   2   3       44.37       38.76      1.98 o 
   7   2   3      211.48      218.95      4.66 o 
   8   2   3       23.76       19.23      1.96 o 
   9   2   3       17.62       18.34      3.35 o 
  10   2   3      348.22      355.12      8.49 o 
  11   2   3      164.41      164.26      5.59 o 
  12   2   3        6.10        1.45      2.66 o 
  13   2   3       82.84       87.05      5.24 o 
  14   2   3        0.12       -1.09      3.00 o 
  15   2   3        0.01       -1.25      3.65 o 
  16   2   3       17.41       14.67      5.84 o 
 -17   3   3        1.12       -3.14      4.68 o 
 -16   3   3        0.97       -1.98      4.25 o 
 -15   3   3       31.24       24.41      4.18 o 
 -14   3   3        8.39        4.32      2.71 o 
 -13   3   3       24.99       21.80      2.97 o 
 -12   3   3       54.29       54.70      5.04 o 
 -11   3   3       33.27       33.19      3.26 o 
 -10   3   3       41.12       38.12      2.77 o 
  -9   3   3      212.67      228.15      5.94 o 
  -8   3   3      251.80      288.05      5.76 o 
  -7   3   3      259.10      206.62      4.13 o 
  -6   3   3      494.67      524.57      8.98 o 
  -5   3   3       94.53       81.91      2.36 o 
  -4   3   3      633.42      652.77     10.53 o 
  -3   3   3      902.96      916.12     14.31 o 
  -2   3   3      884.12      890.18     13.69 o 
  -1   3   3     1023.56     1018.46     27.71 o 
   0   3   3     4843.35     4928.96     90.00 o 
   1   3   3       57.59       60.82      2.37 o 
   2   3   3        6.96       11.77      1.07 o 
   3   3   3     1134.76     1249.53     19.48 o 
   4   3   3      941.23      908.04     14.60 o 
   5   3   3       95.77      114.52      3.27 o 
   6   3   3       83.20       87.71      3.00 o 
   7   3   3        5.58        3.12      1.40 o 
   8   3   3       57.60       66.60      3.42 o 
   9   3   3        0.06        0.93      2.14 o 
  10   3   3       41.49       35.72      2.64 o 
  11   3   3        0.53       -2.18      2.56 o 
  12   3   3       31.89       31.50      3.75 o 
  13   3   3        1.49       -3.18      3.22 o 
  14   3   3      105.63      120.87      7.24 o 
  15   3   3       17.14       17.69      4.69 o 
  16   3   3        8.13        6.88      5.74 o 
 -16   4   3        3.23       -1.85      4.82 o 
 -15   4   3       14.73       14.03      3.45 o 
 -14   4   3        2.61       -2.38      2.61 o 
 -13   4   3       48.81       52.42      3.88 o 
 -12   4   3       11.20       10.07      2.65 o 
 -11   4   3       67.19       73.15      6.01 o 
 -10   4   3        8.88        1.49      2.06 o 
  -9   4   3      101.65       84.02      3.73 o 
  -8   4   3       90.84       81.89      3.51 o 
  -7   4   3       12.18       13.89      1.45 o 
  -6   4   3      404.90      373.28      8.15 o 
  -5   4   3       25.37       27.59      1.52 o 
  -4   4   3       53.36       43.07      1.77 o 
  -3   4   3      123.45      117.86      3.40 o 
  -2   4   3      398.03      415.32      8.04 o 
  -1   4   3      972.31      966.00     19.00 o 
   0   4   3      870.36      777.79     15.74 o 
   1   4   3      549.45      536.63     12.24 o 
   2   4   3      661.15      705.60     11.53 o 
   3   4   3      344.85      360.82      6.63 o 
   4   4   3      690.13      672.51     11.38 o 
   5   4   3      126.69      111.08      3.34 o 
   6   4   3       97.35       85.32      3.13 o 
   7   4   3        2.78        3.68      1.55 o 
   8   4   3      234.87      220.00      5.44 o 
   9   4   3       28.49       24.05      2.41 o 
  10   4   3       10.62        1.38      2.32 o 
  11   4   3      123.54      113.22      5.32 o 
  12   4   3        0.03       -2.74      2.74 o 
  13   4   3        0.13       -0.76      3.03 o 
  14   4   3        8.59        9.08      4.18 o 
  15   4   3        0.02        0.04      4.18 o 
 -16   5   3        9.28        8.72      4.41 o 
 -15   5   3        1.58        0.82      3.17 o 
 -14   5   3        9.48       11.93      3.37 o 
 -13   5   3        5.63        5.77      2.78 o 
 -12   5   3       77.71       88.27      4.62 o 
 -11   5   3       56.49       78.31      9.42 o 
 -10   5   3      126.11      114.31      4.85 o 
  -9   5   3      262.06      275.53      7.24 o 
  -8   5   3       58.51       54.43      3.05 o 
  -7   5   3      212.66      201.38      4.86 o 
  -6   5   3       60.99       61.42      2.72 o 
  -5   5   3       38.25       38.12      2.89 o 
  -4   5   3      145.57      149.80      4.03 o 
  -3   5   3      207.02      224.58      5.10 o 
  -2   5   3      212.16      161.75      4.26 o 
  -1   5   3      625.54      526.25     10.07 o 
   0   5   3      136.32      112.96      4.26 o 
   1   5   3      564.44      534.34     11.78 o 
   2   5   3      125.33      111.33      3.65 o 
   3   5   3       13.96       12.96      1.34 o 
   4   5   3      145.30      141.85      3.80 o 
   5   5   3       74.93       78.28      3.04 o 
   6   5   3      466.84      435.53      8.47 o 
   7   5   3       24.86       19.30      2.00 o 
   8   5   3        3.11        0.76      2.13 o 
   9   5   3       16.69       19.15      2.75 o 
  10   5   3       15.24       15.47      2.92 o 
  11   5   3        7.39        8.23      2.85 o 
  12   5   3        0.99       -2.23      2.74 o 
  13   5   3       29.42       30.64      4.58 o 
  14   5   3       60.77       66.72      6.13 o 
 -15   6   3        0.00        2.12      6.37 o 
 -14   6   3        3.37       -1.36      3.89 o 
 -13   6   3       11.99       12.59      4.29 o 
 -12   6   3       38.23       47.27      5.06 o 
 -11   6   3        6.78       11.20      3.45 o 
 -10   6   3      302.65      304.66      9.42 o 
  -9   6   3      226.03      234.57      9.12 o 
  -8   6   3       21.50       28.17      3.32 o 
  -7   6   3        3.46        5.18      2.18 o 
  -6   6   3        5.88        7.54      1.78 o 
  -5   6   3      301.58      312.34      8.57 o 
  -4   6   3       31.73       42.29      3.02 o 
  -3   6   3       66.06       70.80      6.30 o 
  -2   6   3      439.09      486.10     12.72 o 
  -1   6   3       82.31       90.61      3.29 o 
   0   6   3       12.96       14.98      4.14 o 
   1   6   3       27.44       28.45      2.67 o 
   2   6   3       11.65       13.02      4.60 o 
   3   6   3        0.05        8.67      7.10 o 
   4   6   3       44.62       39.22      3.24 o 
   5   6   3       98.57      118.17      4.47 o 
   6   6   3        1.61        4.98      2.12 o 
   7   6   3       11.49       18.19      2.53 o 
   8   6   3        6.84        5.85      2.22 o 
   9   6   3        6.69        3.77      2.91 o 
  10   6   3       44.57       60.01      4.58 o 
  11   6   3        5.44       -3.26      3.26 o 
  12   6   3       16.41       25.47      4.52 o 
  13   6   3        3.77        4.72      4.04 o 
 -13   7   3        2.83       -2.65      6.90 o 
 -12   7   3       70.32       80.59     14.07 o 
 -11   7   3       31.93       34.61      6.12 o 
 -10   7   3        0.30        0.31      4.46 o 
  -9   7   3        0.78        2.23      4.10 o 
  -8   7   3        0.41       -0.67      3.63 o 
  -7   7   3       13.73        8.49      5.10 o 
  -6   7   3      101.65       93.84      9.29 o 
  -5   7   3       30.54       29.68      4.09 o 
  -4   7   3      106.81       83.91      5.72 o 
  -3   7   3       52.21       60.63      4.89 o 
  -2   7   3        1.50       -0.40      2.60 o 
  -1   7   3      239.10      192.30      7.29 o 
   0   7   3      146.44      141.62      6.25 o 
   1   7   3       61.38       42.73      3.91 o 
   2   7   3      110.41      106.44      7.07 o 
   3   7   3      132.28      147.13      7.17 o 
   4   7   3       73.79       67.28      5.20 o 
   5   7   3        9.65        9.79      3.40 o 
   6   7   3       12.46        6.06      2.99 o 
   7   7   3        0.24       -2.49      2.49 o 
   8   7   3       27.07       18.21      3.92 o 
   9   7   3       12.70       18.93      4.81 o 
  10   7   3       34.47       37.19      5.87 o 
  11   7   3        0.04        1.17      4.42 o 
  12   7   3        5.00        8.15      5.20 o 
 -11   8   3        4.62       12.81      5.81 o 
 -10   8   3      121.26      130.34     18.84 o 
  -9   8   3      110.26      105.63     13.27 o 
  -8   8   3        3.80       10.62      7.43 o 
  -7   8   3        0.64       -1.59      6.37 o 
  -6   8   3       28.58       30.15      6.25 o 
  -5   8   3       30.02       29.67      6.25 o 
  -4   8   3       35.08       42.76      4.78 o 
  -3   8   3       78.07       64.89      5.59 o 
  -2   8   3       42.09       39.12      4.22 o 
  -1   8   3        0.50       -1.93      2.86 o 
   0   8   3       24.85       22.77      3.83 o 
   1   8   3       21.06       27.79      3.91 o 
   2   8   3       20.40       20.77      3.64 o 
   3   8   3        0.13       -1.73      3.41 o 
   4   8   3       33.97       38.56      6.71 o 
   5   8   3        2.07        4.19      3.45 o 
   6   8   3       11.96       10.30      4.59 o 
   7   8   3       14.08        9.55      8.49 o 
   8   8   3        4.22       10.70      7.70 o 
   9   8   3        2.24        0.64      4.42 o 
  10   8   3       17.40       12.06      5.20 o 
  -9   9   3       25.35       27.60      9.55 o 
  -8   9   3        6.19        9.02      7.96 o 
  -7   9   3       13.36       16.46      7.96 o 
  -6   9   3        7.16        5.31      6.90 o 
  -5   9   3        0.10        4.78      6.90 o 
  -4   9   3       20.41       21.76      7.43 o 
  -3   9   3        0.94        3.09      4.30 o 
  -2   9   3        4.09        7.41      4.46 o 
  -1   9   3       30.10       29.48      5.63 o 
   0   9   3        4.12        0.27      4.13 o 
   1   9   3        0.54       -0.85      4.68 o 
   2   9   3        0.18        6.07      4.68 o 
   3   9   3        4.80       -3.09      4.21 o 
   4   9   3        2.37       -1.11      4.46 o 
   5   9   3       19.30       21.82      7.43 o 
   6   9   3        0.38        2.65      7.96 o 
   7   9   3        2.98       -3.72      7.96 o 
  -5  10   3        3.44        8.49      7.96 o 
  -4  10   3       43.34       37.16     10.09 o 
  -3  10   3        4.65        2.65      6.90 o 
  -2  10   3        0.00       -7.20      7.43 o 
  -1  10   3        0.05       -4.68      4.68 o 
   0  10   3       58.84       60.59      7.51 o 
   1  10   3       24.52       39.97      6.94 o 
   2  10   3       61.25       71.17      7.86 o 
   3  10   3        0.01       -0.12      4.84 o 
 -18   0   4       42.47       69.01     11.15 o 
 -16   0   4       15.69       18.58      6.90 o 
 -14   0   4      574.91      510.34     26.28 o 
 -12   0   4       19.02       20.15      3.82 o 
 -10   0   4      192.83      206.47      7.32 o 
  -8   0   4      384.06      331.99      7.68 o 
  -6   0   4      352.00      381.03      8.15 o 
  -2   0   4      666.27      735.32     10.60 o 
   0   0   4     4425.52     4708.32    100.59 o 
   2   0   4      549.04      764.42     21.77 o 
   4   0   4     1913.65     1964.64     42.72 o 
   6   0   4     4606.10     4364.54     81.36 o 
   8   0   4     1114.14     1085.07     23.22 o 
  10   0   4     1710.73     1898.61     37.68 o 
  12   0   4       92.14       79.88      4.67 o 
  14   0   4        6.07       14.46     11.41 o 
  16   0   4        3.60        1.59      7.43 o 
 -18   1   4       68.72       85.67      8.81 o 
 -17   1   4        7.89       12.78      6.90 o 
 -16   1   4        7.02        0.80      4.13 o 
 -15   1   4       23.35       28.77      4.15 o 
 -14   1   4       94.58       79.62      5.78 o 
 -13   1   4       97.14       87.11      4.32 o 
 -12   1   4        7.25        1.40      1.76 o 
 -11   1   4       10.08        9.67      1.75 o 
 -10   1   4       61.12       54.97      2.47 o 
  -9   1   4       93.26       99.20      2.59 o 
  -8   1   4      152.54      144.13      3.04 o 
  -7   1   4        2.55        0.31      0.85 o 
  -6   1   4     6374.15     5987.46     83.89 o 
  -5   1   4       33.86       51.19      1.50 o 
  -4   1   4      363.07      307.45      4.40 o 
  -3   1   4     1469.12     1404.88     17.78 o 
  -2   1   4     4066.94     3789.29     49.17 o 
  -1   1   4     1605.34     1692.41     27.85 o 
   0   1   4     4993.12     5120.00    276.94 o 
   1   1   4      267.68      327.04     15.88 o 
   2   1   4     1010.43     1065.91     22.75 o 
   3   1   4     1580.08     1581.39     25.04 o 
   4   1   4      442.09      429.27      8.28 o 
   5   1   4       60.47       62.50      2.63 o 
   6   1   4       10.37        8.84      1.54 o 
   7   1   4       32.29       29.68      2.03 o 
   8   1   4       34.18       45.30      2.55 o 
   9   1   4      614.06      588.65     11.14 o 
  10   1   4       21.95       24.56      2.79 o 
  11   1   4       45.07       48.54      4.91 o 
  12   1   4       55.09       30.24      2.83 o 
  13   1   4        3.84        7.07      2.75 o 
  14   1   4       27.90       33.79      4.55 o 
  15   1   4        0.13       -0.26      5.06 o 
  16   1   4       55.20       44.80      7.51 o 
 -18   2   4       25.13       46.34      7.96 o 
 -17   2   4        8.73       13.93      5.43 o 
 -16   2   4        2.88        5.24      4.30 o 
 -15   2   4        0.48       -0.02      3.06 o 
 -14   2   4       46.39       40.94      5.84 o 
 -13   2   4        3.17        3.08      2.15 o 
 -12   2   4        5.92        7.02      2.96 o 
 -11   2   4       10.92        5.51      2.07 o 
 -10   2   4       19.25       24.06      2.22 o 
  -9   2   4        5.50        4.84      1.48 o 
  -8   2   4       23.22       24.64      1.73 o 
  -7   2   4      831.52      827.41     12.63 o 
  -6   2   4      567.51      606.09      9.41 o 
  -5   2   4      255.83      225.98      4.40 o 
  -4   2   4       99.47      115.37      2.27 o 
  -3   2   4     1613.18     1542.37     20.50 o 
  -2   2   4      880.42      911.26     12.19 o 
  -1   2   4     3116.05     2971.08     48.24 o 
   0   2   4     6184.17     6251.79    100.36 o 
   1   2   4      379.26      385.88      6.44 o 
   2   2   4      564.54      576.87      8.89 o 
   3   2   4       46.52       64.42      2.15 o 
   4   2   4      290.63      328.90      6.18 o 
   5   2   4       60.89       79.43      2.93 o 
   6   2   4       23.49       16.18      1.60 o 
   7   2   4      644.16      595.39     11.67 o 
   8   2   4        1.58        1.45      2.30 o 
   9   2   4       17.71       28.06      3.03 o 
  10   2   4      695.73      714.09     14.44 o 
  11   2   4       91.54       89.67      4.37 o 
  12   2   4        8.14        1.31      2.81 o 
  13   2   4       82.27       69.88      5.11 o 
  14   2   4        2.01        4.76      3.01 o 
  15   2   4       65.37       74.25      6.38 o 
  16   2   4        2.07        3.47      7.70 o 
 -17   3   4       23.17       23.62      6.01 o 
 -16   3   4        0.00        3.67      6.37 o 
 -15   3   4        8.06        6.92      3.51 o 
 -14   3   4        2.87       -1.88      2.25 o 
 -13   3   4       73.19       70.67      5.79 o 
 -12   3   4        0.03        1.28      2.45 o 
 -11   3   4       24.52       21.76      5.84 o 
 -10   3   4        0.01       -1.37      1.37 o 
  -9   3   4       74.48       82.01      3.52 o 
  -8   3   4       12.22       14.73      1.79 o 
  -7   3   4      261.26      259.16      5.20 o 
  -6   3   4       40.23       37.19      1.82 o 
  -5   3   4       37.43       31.09      1.39 o 
  -4   3   4      293.31      281.81      5.20 o 
  -3   3   4     1317.30     1227.23     17.34 o 
  -2   3   4      827.60      875.02     15.08 o 
  -1   3   4     1730.25     1640.20     30.77 o 
   0   3   4      163.35      157.24      4.36 o 
   1   3   4      465.56      502.85     11.32 o 
   2   3   4     2043.05     2021.32     30.66 o 
   3   3   4      194.01      152.64      3.52 o 
   4   3   4      617.49      638.43     10.78 o 
   5   3   4        3.15        3.67      1.46 o 
   6   3   4      187.23      230.32      5.20 o 
   7   3   4      230.21      259.27      5.83 o 
   8   3   4       16.92       15.37      2.18 o 
   9   3   4      292.92      293.67      7.41 o 
  10   3   4       41.67       38.99      2.96 o 
  11   3   4      107.27       91.85      5.08 o 
  12   3   4       34.48       31.45      3.83 o 
  13   3   4       14.56       12.11      3.39 o 
  14   3   4        5.26        4.81      3.87 o 
  15   3   4        2.78        2.57      3.87 o 
 -17   4   4       22.06       25.02      6.37 o 
 -16   4   4        5.18        2.75      3.79 o 
 -15   4   4        0.01       -0.05      3.41 o 
 -14   4   4       48.65       49.44      4.33 o 
 -13   4   4        0.20       -0.56      2.31 o 
 -12   4   4        9.64        7.22      3.00 o 
 -11   4   4        0.02       -1.98      1.98 o 
 -10   4   4       26.04       18.66      2.53 o 
  -9   4   4        2.27        0.36      1.66 o 
  -8   4   4       18.04       22.94      2.15 o 
  -7   4   4      125.67      121.97      3.41 o 
  -6   4   4      289.13      332.30      6.96 o 
  -5   4   4        8.38        7.00      1.11 o 
  -4   4   4       22.09       24.20      1.62 o 
  -3   4   4      369.61      438.77      9.90 o 
  -2   4   4     3581.82     3571.91     58.30 o 
  -1   4   4      725.04      831.63     18.68 o 
   0   4   4     4457.40     4531.16     83.45 o 
   1   4   4      790.71      772.29     16.17 o 
   2   4   4        6.31        4.45      1.22 o 
   3   4   4        0.04       -0.93      0.93 o 
   4   4   4      356.40      358.98      6.86 o 
   5   4   4       38.57       39.04      2.16 o 
   6   4   4      248.92      245.22      5.54 o 
   7   4   4        4.83        9.55      1.71 o 
   8   4   4       20.98       15.93      2.14 o 
   9   4   4       29.44       46.72      3.76 o 
  10   4   4      114.99      106.74      4.30 o 
  11   4   4        8.96       12.37      3.18 o 
  12   4   4        1.67       -0.05      2.86 o 
  13   4   4        1.85       -3.08      3.12 o 
  14   4   4        1.28       -1.06      3.68 o 
  15   4   4       39.93       44.87      7.57 o 
 -16   5   4        0.20        0.37      5.09 o 
 -15   5   4        4.70       -1.52      3.20 o 
 -14   5   4        2.32       -2.13      2.83 o 
 -13   5   4        3.15        3.53      2.70 o 
 -12   5   4        3.13        6.37      2.55 o 
 -11   5   4        1.52        2.61      2.39 o 
 -10   5   4       47.40       53.37      3.36 o 
  -9   5   4        5.18       -1.82      2.56 o 
  -8   5   4      195.35      196.00      5.55 o 
  -7   5   4      149.89      152.42      4.62 o 
  -6   5   4      466.43      426.41      7.97 o 
  -5   5   4       24.08       23.55      1.74 o 
  -4   5   4       69.77       64.12      3.08 o 
  -3   5   4      120.07      122.44      6.44 o 
  -2   5   4       57.24       45.48      2.31 o 
  -1   5   4      665.11      667.80     11.65 o 
   0   5   4        9.05       16.08      2.40 o 
   1   5   4       46.10       51.99      3.89 o 
   2   5   4      114.75      131.84      5.42 o 
   3   5   4      141.67      143.69      3.67 o 
   4   5   4        3.41        6.51      1.43 o 
   5   5   4       10.49       18.36      2.41 o 
   6   5   4       18.39       13.51      1.90 o 
   7   5   4      165.85      159.78      4.65 o 
   8   5   4       15.65       20.14      2.33 o 
   9   5   4       26.37       27.08      3.44 o 
  10   5   4       14.41       15.52      2.97 o 
  11   5   4        3.49        0.53      2.57 o 
  12   5   4        3.79        6.07      3.57 o 
  13   5   4       16.55       21.73      5.43 o 
  14   5   4       24.45       34.54      6.38 o 
 -15   6   4        1.30        3.64      4.02 o 
 -14   6   4       11.84       16.91      4.65 o 
 -13   6   4       28.77       28.03      4.44 o 
 -12   6   4        5.20       16.82      6.22 o 
 -11   6   4        0.15       14.29      3.28 o 
 -10   6   4       75.53       75.61     12.47 o 
  -9   6   4       76.76       82.04      4.70 o 
  -8   6   4       72.74       72.30      4.31 o 
  -7   6   4       29.25       30.98      3.08 o 
  -6   6   4       24.90       26.11      2.91 o 
  -5   6   4        7.13       11.72      2.03 o 
  -4   6   4      334.47      298.80      7.86 o 
  -3   6   4      118.29      115.34      4.52 o 
  -2   6   4      266.40      289.40      6.70 o 
  -1   6   4        3.92        2.91      1.66 o 
   0   6   4       25.42       27.35      2.06 o 
   1   6   4      243.34      251.95     10.42 o 
   2   6   4      427.32      407.77     10.18 o 
   3   6   4      416.87      441.21     10.99 o 
   4   6   4      479.92      483.09     10.28 o 
   5   6   4       76.96       73.93      3.56 o 
   6   6   4        0.66       -1.50      2.03 o 
   7   6   4       39.71       51.17      3.32 o 
   8   6   4        1.41       -0.36      2.09 o 
   9   6   4       34.47       43.09      4.52 o 
  10   6   4        5.10       -1.12      2.89 o 
  11   6   4       45.22       57.30      5.45 o 
  12   6   4       30.96       36.71      5.03 o 
  13   6   4        0.06       -4.50      4.50 o 
 -13   7   4        4.61        3.68      5.59 o 
 -12   7   4        4.43        1.18      5.06 o 
 -11   7   4       19.61       21.35      5.97 o 
 -10   7   4       83.70      102.78      8.16 o 
  -9   7   4       37.62       36.64      5.36 o 
  -8   7   4      189.48      188.79      8.78 o 
  -7   7   4       13.61       16.76      5.21 o 
  -6   7   4      171.44      162.06     10.05 o 
  -5   7   4      232.17      234.97      9.09 o 
  -4   7   4       53.45       47.37      5.22 o 
  -3   7   4        8.14        4.27      3.24 o 
  -2   7   4        0.24       -2.55      2.55 o 
  -1   7   4       57.24       52.22      4.60 o 
   0   7   4       21.02       23.29      3.46 o 
   1   7   4       71.23       62.76      5.63 o 
   2   7   4       57.34       58.83      4.88 o 
   3   7   4        1.72       -1.46      2.94 o 
   4   7   4        1.44       -2.65      2.75 o 
   5   7   4        5.76       11.85      3.59 o 
   6   7   4        1.73       -0.88      2.45 o 
   7   7   4        0.09       -1.31      2.40 o 
   8   7   4        3.17        3.30      3.47 o 
   9   7   4       37.09       47.44      5.70 o 
  10   7   4       26.12       32.74      5.59 o 
  11   7   4        0.97       -4.11      4.32 o 
 -11   8   4        0.71       -4.74      5.06 o 
 -10   8   4        2.42       -5.84      6.90 o 
  -9   8   4       79.97       98.73     12.74 o 
  -8   8   4        1.23        1.59      6.90 o 
  -7   8   4       33.08       30.79      8.49 o 
  -6   8   4       55.13       57.86      9.29 o 
  -5   8   4        6.24        1.22      4.50 o 
  -4   8   4       10.03        4.68      4.90 o 
  -3   8   4        6.32        8.54      3.27 o 
  -2   8   4       13.91       14.82      3.37 o 
  -1   8   4       37.22       38.56      5.44 o 
   0   8   4       62.38       65.01      4.98 o 
   1   8   4       14.75       15.55      3.52 o 
   2   8   4        4.21        2.99      3.17 o 
   3   8   4       57.37       62.88      5.52 o 
   4   8   4       14.49       15.47      3.98 o 
   5   8   4        1.12        3.22      3.73 o 
   6   8   4        1.94       -3.11      3.93 o 
   7   8   4       12.43        7.96      7.43 o 
   8   8   4        6.85        5.20      6.10 o 
   9   8   4        4.47        5.51      4.50 o 
  -9   9   4        0.02        0.53      7.43 o 
  -8   9   4        1.21       -0.53      7.43 o 
  -7   9   4       15.77       14.86      8.49 o 
  -6   9   4        0.17        5.84      6.90 o 
  -5   9   4       49.92       47.77      9.55 o 
  -4   9   4       12.15       13.27      6.90 o 
  -3   9   4        3.48        5.27      4.68 o 
  -2   9   4       23.61       25.24      5.43 o 
  -1   9   4        7.56       14.57      5.06 o 
   0   9   4        6.53       13.33      5.06 o 
   1   9   4       35.78       43.39      6.38 o 
   2   9   4        3.42        4.50      4.68 o 
   3   9   4        6.04        8.85      5.21 o 
   4   9   4       54.89       48.51     11.68 o 
   5   9   4       16.42        9.19      9.82 o 
   6   9   4        7.44        9.55      8.49 o 
   7   9   4       12.15       16.99      9.02 o 
  -5  10   4        7.43       20.17      9.02 o 
  -4  10   4       21.45       29.20      9.02 o 
  -3  10   4       38.57       35.56      9.55 o 
  -2  10   4       35.82       41.17     18.58 o 
  -1  10   4       80.29       84.40      8.63 o 
   0  10   4       27.98       26.69      6.38 o 
   1  10   4        4.86        2.09      5.21 o 
   2  10   4        4.98       11.15      6.01 o 
   3  10   4        2.83        2.07     10.35 o 
 -17   0   5       14.31       11.68      6.90 o 
 -15   0   5       23.75       27.96      5.20 o 
 -13   0   5      413.02      392.58     15.49 o 
 -11   0   5      367.46      356.84     10.67 o 
  -9   0   5      107.50       88.27      3.43 o 
  -7   0   5      332.49      295.85      6.76 o 
  -5   0   5      205.49      220.76      4.58 o 
  -3   0   5     2543.58     2289.50     38.52 o 
  -1   0   5      890.34     1139.53    101.65 o 
   1   0   5      516.28      534.80     10.84 o 
   3   0   5      104.34       79.17      3.26 o 
   5   0   5      288.70      339.88      9.37 o 
   7   0   5     1760.90     1803.49     35.14 o 
   9   0   5     1716.27     1661.05     33.28 o 
  11   0   5       98.88      101.39      5.22 o 
  13   0   5      115.69      122.77      7.17 o 
  15   0   5        0.09        1.59      7.43 o 
 -18   1   5        3.42       11.94      5.25 o 
 -17   1   5        1.80        3.05      4.30 o 
 -16   1   5        6.19        2.65      3.75 o 
 -15   1   5       36.10       30.40      4.47 o 
 -14   1   5       16.45       22.20      3.60 o 
 -13   1   5       84.94       73.11      3.98 o 
 -12   1   5       13.07       14.95      2.18 o 
 -11   1   5        8.10       10.98      1.93 o 
 -10   1   5       25.76       26.14      3.06 o 
  -9   1   5       20.86       33.24      1.80 o 
  -8   1   5       68.82       80.11      2.49 o 
  -7   1   5      931.38     1037.46     15.56 o 
  -6   1   5       49.04       48.14      1.77 o 
  -5   1   5      383.79      346.80      5.58 o 
  -4   1   5     1120.76     1066.30     13.82 o 
  -3   1   5      266.63      244.06      3.30 o 
  -2   1   5      166.14      164.08      2.59 o 
  -1   1   5     1059.23     1124.15     20.84 o 
   0   1   5       41.37       29.46      1.38 o 
   1   1   5       10.92       33.17      1.84 o 
   2   1   5      119.48      115.97      3.74 o 
   3   1   5       18.05       16.69      1.31 o 
   4   1   5     1328.69     1496.28     25.53 o 
   5   1   5      480.77      496.99      9.75 o 
   6   1   5      116.12      115.75      3.83 o 
   7   1   5      125.24      140.40      4.16 o 
   8   1   5       33.87       31.15      3.28 o 
   9   1   5     4161.68     3928.60     60.27 o 
  10   1   5        0.44        3.64      2.05 o 
  11   1   5        5.41        9.61      2.30 o 
  12   1   5        3.11        5.27      2.21 o 
  13   1   5       11.04       19.12      3.17 o 
  14   1   5       24.46       27.48      4.26 o 
  15   1   5       24.16       16.46      6.01 o 
 -18   2   5       37.57       50.61      7.48 o 
 -17   2   5        2.12       -3.98      6.10 o 
 -16   2   5       36.46       43.91      6.18 o 
 -15   2   5        1.26        6.79      3.56 o 
 -14   2   5       42.69       30.75      3.64 o 
 -13   2   5       64.68       59.55      3.74 o 
 -12   2   5       16.52       14.82      2.37 o 
 -11   2   5        6.48       11.44      2.09 o 
 -10   2   5       16.92       13.51      1.98 o 
  -9   2   5       17.29       12.32      1.64 o 
  -8   2   5      608.76      566.63      9.21 o 
  -7   2   5      270.94      305.39      5.48 o 
  -6   2   5      340.06      351.65      6.41 o 
  -5   2   5       40.27       42.82      1.57 o 
  -4   2   5      311.70      272.21      4.44 o 
  -3   2   5     1247.21     1243.45     15.62 o 
  -2   2   5      981.06      952.22     12.78 o 
  -1   2   5       82.34       89.76      2.81 o 
   0   2   5      220.37      223.89      7.61 o 
   1   2   5       98.20      131.63      6.66 o 
   2   2   5       64.40       79.43      2.94 o 
   3   2   5     2933.01     3153.10     47.43 o 
   4   2   5      340.82      374.06      6.95 o 
   5   2   5      275.35      233.35      5.52 o 
   6   2   5      203.49      170.39      4.67 o 
   7   2   5      224.48      262.58      6.42 o 
   8   2   5      178.49      190.16     14.52 o 
   9   2   5      326.67      316.75      9.83 o 
  10   2   5        4.57       -2.09      2.09 o 
  11   2   5        0.03        2.17      2.21 o 
  12   2   5       38.63       38.94      3.48 o 
  13   2   5       14.45       15.43      3.17 o 
  14   2   5        4.89        3.21      3.20 o 
  15   2   5        0.07        2.47      3.42 o 
 -17   3   5       13.18       18.31      5.25 o 
 -16   3   5        0.02        2.72      4.30 o 
 -15   3   5       16.01        9.50      5.14 o 
 -14   3   5       31.18       30.97      3.32 o 
 -13   3   5       11.86        9.60      2.50 o 
 -12   3   5       11.92       13.87      2.92 o 
 -11   3   5        0.21       -0.53      2.25 o 
 -10   3   5        1.70        0.20      2.10 o 
  -9   3   5      137.77      140.26      4.51 o 
  -8   3   5        4.62        4.91      1.43 o 
  -7   3   5      432.64      477.80      9.49 o 
  -6   3   5      284.28      288.31      5.41 o 
  -5   3   5       64.52       79.78      2.33 o 
  -4   3   5     3418.03     3360.42     50.04 o 
  -3   3   5      547.76      568.82      9.24 o 
  -2   3   5      766.66      746.13     13.15 o 
  -1   3   5       62.61       55.84      4.09 o 
   0   3   5      613.27      722.40     12.71 o 
   1   3   5      351.21      466.21     10.18 o 
   2   3   5        3.30        2.67      1.55 o 
   3   3   5       62.54       63.51      2.34 o 
   4   3   5      229.70      224.38      6.28 o 
   5   3   5       80.55       69.22      2.71 o 
   6   3   5       26.84       26.19      2.00 o 
   7   3   5       69.74       64.74      2.92 o 
   8   3   5       93.19       80.05      3.80 o 
   9   3   5      110.73      117.29      9.71 o 
  10   3   5        5.01       -0.17      2.11 o 
  11   3   5        1.83       -2.09      2.24 o 
  12   3   5        0.26       -2.74      2.74 o 
  13   3   5       10.80       11.67      3.69 o 
  14   3   5       62.78       73.35      6.30 o 
  15   3   5        0.54       -1.54      3.85 o 
 -17   4   5        2.93        4.09      5.04 o 
 -16   4   5        0.16        0.35      6.92 o 
 -15   4   5        0.01        0.11      3.10 o 
 -14   4   5       20.96       12.39      3.22 o 
 -13   4   5        0.09       -0.25      2.25 o 
 -12   4   5        6.09        7.35      2.51 o 
 -11   4   5      120.33      116.22      4.85 o 
 -10   4   5      130.92      118.19      4.66 o 
  -9   4   5      168.18      132.75      4.56 o 
  -8   4   5        0.01        1.23      1.50 o 
  -7   4   5      451.21      447.36      9.12 o 
  -6   4   5      318.18      311.67      6.04 o 
  -5   4   5        6.67        3.88      1.40 o 
  -4   4   5      203.81      257.84      5.47 o 
  -3   4   5     2583.94     2536.52     41.75 o 
  -2   4   5      146.43      125.18      3.67 o 
  -1   4   5       55.90       36.62      4.30 o 
   0   4   5       97.71      147.76     10.96 o 
   1   4   5     1026.97     1071.20     18.51 o 
   2   4   5        1.31        4.53      1.10 o 
   3   4   5      702.47      733.88     12.24 o 
   4   4   5      813.11      878.42     14.55 o 
   5   4   5        8.88        4.89      1.48 o 
   6   4   5      303.88      276.44      6.04 o 
   7   4   5       35.40       39.92      2.49 o 
   8   4   5       13.16        9.49      2.05 o 
   9   4   5       48.04       52.10      3.04 o 
  10   4   5       81.87      106.25      4.62 o 
  11   4   5       22.24       22.32      3.56 o 
  12   4   5        0.03       -2.59      2.70 o 
  13   4   5        7.02       10.66      4.89 o 
  14   4   5        2.20        3.34      3.82 o 
 -16   5   5        1.32        0.08      3.92 o 
 -15   5   5        2.30       -0.34      3.01 o 
 -14   5   5        4.58        6.70      3.12 o 
 -13   5   5        1.51        0.10      2.69 o 
 -12   5   5        0.19        4.03      2.27 o 
 -11   5   5       62.71       85.06      4.25 o 
 -10   5   5      124.19      144.44      9.61 o 
  -9   5   5      146.85      146.00      5.11 o 
  -8   5   5      143.31      148.77      4.75 o 
  -7   5   5       64.76       53.62      2.75 o 
  -6   5   5      269.87      274.06      5.76 o 
  -5   5   5      318.82      308.69      7.74 o 
  -4   5   5      345.31      324.73      7.95 o 
  -3   5   5      263.89      273.30      6.17 o 
  -2   5   5      601.38      576.61     10.95 o 
  -1   5   5        3.11        0.44      1.45 o 
   0   5   5      645.95      678.18     13.29 o 
   1   5   5      108.69      101.70     10.42 o 
   2   5   5        1.86        2.89      2.14 o 
   3   5   5      175.18      153.14      4.44 o 
   4   5   5        2.68        0.24      1.53 o 
   5   5   5      686.75      683.46     12.04 o 
   6   5   5        2.53        2.51      1.67 o 
   7   5   5       57.50       57.33      3.24 o 
   8   5   5       48.22       59.21      3.18 o 
   9   5   5        0.19       -0.92      1.91 o 
  10   5   5       15.52       21.13      3.68 o 
  11   5   5        3.80        4.54      3.56 o 
  12   5   5        2.10        0.77      9.02 o 
  13   5   5        1.15        2.80      4.68 o 
 -15   6   5        0.05        0.53      3.98 o 
 -14   6   5        0.46       -0.33      3.58 o 
 -13   6   5       46.85       45.85      4.99 o 
 -12   6   5        6.04        9.07      3.64 o 
 -11   6   5       76.98      121.80     16.93 o 
 -10   6   5      200.59      211.94      7.75 o 
  -9   6   5       80.42       64.94      4.31 o 
  -8   6   5      116.16      117.97      5.29 o 
  -7   6   5      103.35       94.16      4.56 o 
  -6   6   5        0.00       -0.25      2.10 o 
  -5   6   5      257.70      224.52      7.81 o 
  -4   6   5        1.10        0.35      1.62 o 
  -3   6   5      135.34      131.90      6.34 o 
  -2   6   5        1.39       -1.35      1.36 o 
  -1   6   5      276.57      223.74      5.33 o 
   0   6   5       97.45       92.11      4.17 o 
   1   6   5      467.51      444.92     10.83 o 
   2   6   5      126.94      145.79     15.86 o 
   3   6   5       13.11       18.86      2.93 o 
   4   6   5        2.01        3.74      2.03 o 
   5   6   5       28.60       38.52      2.87 o 
   6   6   5       41.02       46.18      3.10 o 
   7   6   5        1.71        1.41      2.17 o 
   8   6   5       12.51       10.01      2.50 o 
   9   6   5        6.81       10.86      4.57 o 
  10   6   5       32.35       45.85      4.43 o 
  11   6   5        2.40        4.34      3.58 o 
  12   6   5       32.01       37.29      5.97 o 
 -13   7   5        2.13        4.94      5.43 o 
 -12   7   5       17.06       19.98     13.27 o 
 -11   7   5       12.22       11.97      5.43 o 
 -10   7   5       30.79       33.93      6.18 o 
  -9   7   5      107.87      112.28      7.45 o 
  -8   7   5       12.37        8.09      5.48 o 
  -7   7   5       19.26       13.05      5.06 o 
  -6   7   5        0.06       -1.66      9.82 o 
  -5   7   5       48.52       48.71      4.58 o 
  -4   7   5        1.96        0.26      3.20 o 
  -3   7   5        3.40        0.10      2.99 o 
  -2   7   5        0.00       -1.03      2.90 o 
  -1   7   5       36.16       25.25      3.49 o 
   0   7   5        0.23       -2.68      2.68 o 
   1   7   5       12.14        8.61      3.22 o 
   2   7   5        0.10        3.13      3.12 o 
   3   7   5       28.13       23.65      3.98 o 
   4   7   5       95.60       94.79      6.01 o 
   5   7   5      168.22      157.59      7.65 o 
   6   7   5       24.70       30.67      3.17 o 
   7   7   5       72.13       86.81      5.98 o 
   8   7   5       21.54       30.04      4.25 o 
   9   7   5        0.77       -0.65      4.02 o 
  10   7   5       14.02       21.59      5.20 o 
  11   7   5        0.09       -4.42      4.42 o 
 -12   8   5       16.66       24.95      9.02 o 
 -11   8   5       41.39       47.77     10.62 o 
 -10   8   5       23.03       34.50     10.09 o 
  -9   8   5        0.23       -2.65      7.43 o 
  -8   8   5       33.71       18.05      7.96 o 
  -7   8   5       35.43       45.12      9.02 o 
  -6   8   5       14.56       13.62      5.36 o 
  -5   8   5       62.71       52.21      7.01 o 
  -4   8   5        2.17       -3.24      3.35 o 
  -3   8   5        5.27        2.00      3.75 o 
  -2   8   5        0.05        1.22      2.94 o 
  -1   8   5       39.69       40.24      4.23 o 
   0   8   5        5.04        4.31      3.21 o 
   1   8   5        5.63        0.93      3.17 o 
   2   8   5        2.71        2.98      3.09 o 
   3   8   5        0.11       -0.25      3.34 o 
   4   8   5       23.37       18.25      4.22 o 
   5   8   5        5.66        6.16      3.66 o 
   6   8   5       31.19       31.22      5.59 o 
   7   8   5        1.21        0.00      7.43 o 
   8   8   5        3.29        1.79      4.51 o 
   9   8   5        3.04        0.98      4.50 o 
  -9   9   5       57.15       92.36     13.27 o 
  -8   9   5       13.05       21.23      9.02 o 
  -7   9   5        0.84       -2.65      6.37 o 
  -6   9   5        0.00        9.55      7.43 o 
  -5   9   5       44.12       40.34      9.55 o 
  -4   9   5        4.13       -2.12      6.37 o 
  -3   9   5        0.23        2.96      4.46 o 
  -2   9   5       12.26       15.59      5.06 o 
  -1   9   5        4.01        1.59      4.50 o 
   0   9   5       17.69       34.81      6.10 o 
   1   9   5        1.54        5.59      4.84 o 
   2   9   5       43.69       36.08      6.12 o 
   3   9   5        2.99        5.55      4.84 o 
   4   9   5       22.58       25.32      5.97 o 
   5   9   5        1.03        0.61      5.31 o 
   6   9   5        3.08       -1.06      7.96 o 
  -4  10   5       11.33        5.31      7.43 o 
  -3  10   5        0.36       -1.59      7.43 o 
  -2  10   5        3.22       14.86      7.96 o 
  -1  10   5       99.19      107.56      9.19 o 
   0  10   5       32.82       38.68      6.73 o 
   1  10   5       12.87       24.42      6.76 o 
   2  10   5       40.99       37.83      7.10 o 
 -18   0   6        1.64       -0.53      6.90 o 
 -16   0   6       28.69       25.48      6.90 o 
 -14   0   6        6.13        1.95      3.62 o 
 -12   0   6      242.35      185.43      9.29 o 
 -10   0   6      160.93      182.34      5.38 o 
  -8   0   6      704.48      646.70     13.28 o 
  -6   0   6      765.65      806.73     15.87 o 
  -4   0   6      144.60      154.45      3.38 o 
  -2   0   6      783.29      705.56     12.37 o 
   0   0   6      392.79      306.17      7.73 o 
   2   0   6     3426.11     3795.00     95.31 o 
   4   0   6     2599.19     2843.01     61.59 o 
   6   0   6      130.29      109.94      4.90 o 
   8   0   6     1183.59     1253.29     25.77 o 
  10   0   6       45.70       48.44      4.14 o 
  12   0   6      174.65      165.04      7.20 o 
  14   0   6        6.85        4.25      6.90 o 
 -18   1   6        8.39        9.44      5.43 o 
 -17   1   6        7.86        5.79      4.30 o 
 -16   1   6        6.43        7.43      4.13 o 
 -15   1   6       33.29       35.69      5.16 o 
 -14   1   6       29.25       19.33      3.37 o 
 -13   1   6        4.70        3.31      2.49 o 
 -12   1   6        0.67       -1.69      1.69 o 
 -11   1   6        9.47        3.92      1.56 o 
 -10   1   6      416.86      413.52      7.47 o 
  -9   1   6       10.20        9.80      1.56 o 
  -8   1   6       22.61       10.94      1.21 o 
  -7   1   6       85.41       91.71      2.52 o 
  -6   1   6       76.58       62.22      1.76 o 
  -5   1   6       45.57       32.40      1.28 o 
  -4   1   6      133.25      127.54      2.05 o 
  -3   1   6       87.48       63.59      1.31 o 
  -2   1   6      896.62      882.23     11.85 o 
  -1   1   6      739.09      745.18     12.95 o 
   0   1   6        0.28        0.11      0.84 o 
   1   1   6      672.01      725.15     21.77 o 
   2   1   6      437.11      443.69      7.77 o 
   3   1   6      838.68     1015.86     18.04 o 
   4   1   6        0.12       -1.37      1.37 o 
   5   1   6        0.11       -1.01      1.16 o 
   6   1   6       57.69       45.18      3.72 o 
   7   1   6       16.29       19.96      2.20 o 
   8   1   6      820.17      822.86     14.57 o 
   9   1   6       22.58       25.75      2.74 o 
  10   1   6       56.90       39.84      2.80 o 
  11   1   6        0.42        4.74      3.12 o 
  12   1   6       62.39       54.71      3.49 o 
  13   1   6        5.48        2.76      2.52 o 
  14   1   6       15.91       11.41      3.58 o 
  15   1   6        2.11       -2.29      5.43 o 
 -18   2   6        4.02        6.19      6.37 o 
 -17   2   6        8.02       15.39      5.25 o 
 -16   2   6        2.21        0.27      3.38 o 
 -15   2   6        1.86        2.57      3.11 o 
 -14   2   6       61.70       53.17      4.84 o 
 -13   2   6       19.37       11.66      2.76 o 
 -12   2   6       25.06       21.20      3.45 o 
 -11   2   6        1.47        2.22      1.84 o 
 -10   2   6      125.91      117.75      4.12 o 
  -9   2   6       12.93       21.06      2.42 o 
  -8   2   6        0.01       -0.85      0.85 o 
  -7   2   6        0.18       -0.76      0.76 o 
  -6   2   6      437.79      498.21      8.60 o 
  -5   2   6      681.34      698.62     11.34 o 
  -4   2   6      365.37      402.34      6.85 o 
  -3   2   6      117.60      115.83      2.35 o 
  -2   2   6        0.03       -0.48      0.48 o 
  -1   2   6     1905.06     1924.05     34.40 o 
   0   2   6        5.22       10.51      1.41 o 
   1   2   6      408.53      446.20      9.81 o 
   2   2   6      290.58      339.34      8.08 o 
   3   2   6       63.14       71.73      2.65 o 
   4   2   6     1052.69     1078.96     19.06 o 
   5   2   6       15.91       16.04      1.78 o 
   6   2   6        3.67        3.58      1.61 o 
   7   2   6       72.10       66.09      3.30 o 
   8   2   6      158.17      191.80     13.43 o 
   9   2   6      124.11      128.81      5.07 o 
  10   2   6       17.13       21.80      2.81 o 
  11   2   6        0.62       -1.43      2.18 o 
  12   2   6       58.92       61.74      3.78 o 
  13   2   6       14.82       11.51      3.03 o 
  14   2   6        6.33        4.06      3.47 o 
  15   2   6       19.04       24.60      4.35 o 
 -17   3   6       22.19       32.62      7.43 o 
 -16   3   6        0.23       -1.54      3.70 o 
 -15   3   6       61.56       59.98      6.38 o 
 -14   3   6        1.96        0.67      2.71 o 
 -13   3   6        5.93        7.20      2.44 o 
 -12   3   6        7.09        4.24      2.76 o 
 -11   3   6      127.15      133.11      9.83 o 
 -10   3   6       44.97       44.10      2.83 o 
  -9   3   6       60.56       60.12      2.93 o 
  -8   3   6       13.31       16.44      1.71 o 
  -7   3   6       14.55       27.53      1.88 o 
  -6   3   6      100.71      106.69      3.96 o 
  -5   3   6      667.37      684.79     10.29 o 
  -4   3   6      217.02      186.39      4.26 o 
  -3   3   6        5.60        2.77      0.59 o 
  -2   3   6     1193.57     1302.78     19.88 o 
  -1   3   6     2681.23     2617.37     39.99 o 
   0   3   6       93.99       90.86      2.80 o 
   1   3   6        4.00        4.06      1.23 o 
   2   3   6      287.33      268.09      5.23 o 
   3   3   6     1300.81     1476.30     23.06 o 
   4   3   6       61.05       83.52      2.81 o 
   5   3   6       57.75       76.49      2.90 o 
   6   3   6      123.19      141.30      4.05 o 
   7   3   6       64.99       65.77      4.12 o 
   8   3   6      188.59      201.03     11.26 o 
   9   3   6       20.54       25.28      4.33 o 
  10   3   6       19.80       18.67      2.80 o 
  11   3   6        1.39       -1.78      2.22 o 
  12   3   6        9.00        9.01      3.45 o 
  13   3   6        0.00       -3.14      3.14 o 
  14   3   6        0.72       -2.46      3.72 o 
 -17   4   6        5.09       11.34      5.06 o 
 -16   4   6       42.66       45.85      5.16 o 
 -15   4   6       10.32       12.51      3.51 o 
 -14   4   6       85.79       88.67      5.15 o 
 -13   4   6        0.73       -1.01      2.24 o 
 -12   4   6        0.30        1.05      2.14 o 
 -11   4   6      189.75      192.53      6.03 o 
 -10   4   6     1013.32     1000.60     18.77 o 
  -9   4   6        0.06        0.56      1.62 o 
  -8   4   6      334.24      358.63      7.91 o 
  -7   4   6       20.65       20.86      1.92 o 
  -6   4   6        7.83        9.31      1.14 o 
  -5   4   6     1079.35     1055.85     16.80 o 
  -4   4   6      133.48      147.93      6.56 o 
  -3   4   6       19.31       34.69      1.99 o 
  -2   4   6      256.98      223.79      5.28 o 
  -1   4   6     1929.15     1934.72     33.67 o 
   0   4   6      806.13      823.93     18.31 o 
   1   4   6       28.86       32.16      3.31 o 
   2   4   6       74.30       81.81      5.06 o 
   3   4   6        0.49        0.91      1.20 o 
   4   4   6      121.34      124.95      3.58 o 
   5   4   6       23.55       21.77      1.95 o 
   6   4   6      145.41      132.39      4.06 o 
   7   4   6        3.40       -0.91      1.80 o 
   8   4   6      159.58      144.53      4.70 o 
   9   4   6       74.75       73.07      3.94 o 
  10   4   6       12.98       13.11      2.62 o 
  11   4   6        0.89       -3.22      3.37 o 
  12   4   6        7.85        8.67      3.55 o 
  13   4   6        6.06       11.45      4.18 o 
  14   4   6        4.14        3.83      4.27 o 
 -16   5   6        7.00       10.46      5.10 o 
 -15   5   6        2.65        1.67      3.74 o 
 -14   5   6        1.06        0.13      3.43 o 
 -13   5   6        0.75        1.39      2.66 o 
 -12   5   6       23.45       18.29      2.84 o 
 -11   5   6      286.19      292.01      7.86 o 
 -10   5   6        1.19        3.18      3.18 o 
  -9   5   6        1.10       -0.27      1.85 o 
  -8   5   6      158.73      172.08      6.06 o 
  -7   5   6       12.57       19.34      2.56 o 
  -6   5   6       17.52       22.91      2.13 o 
  -5   5   6      601.88      557.92     12.29 o 
  -4   5   6      145.45      147.05      4.90 o 
  -3   5   6        7.75        6.22      1.59 o 
  -2   5   6     1195.17     1125.73     19.90 o 
  -1   5   6      408.28      376.20      8.37 o 
   0   5   6      319.85      341.27     18.10 o 
   1   5   6      121.28      144.96      9.04 o 
   2   5   6      103.38       94.58      4.30 o 
   3   5   6        1.83        3.74      1.56 o 
   4   5   6       15.78       10.32      1.91 o 
   5   5   6      732.82      721.04     14.12 o 
   6   5   6        0.78        0.94      1.91 o 
   7   5   6       20.16       25.20      2.75 o 
   8   5   6       17.37       24.01      2.78 o 
   9   5   6       17.83       21.33      2.84 o 
  10   5   6       47.10       49.85      5.74 o 
  11   5   6        0.39       -2.61      3.28 o 
  12   5   6       36.46       46.50     10.62 o 
  13   5   6        0.72        6.64      4.88 o 
 -15   6   6       39.71       46.47      5.62 o 
 -14   6   6        7.46        7.17      3.82 o 
 -13   6   6       13.28       11.12      3.73 o 
 -12   6   6       19.30       24.36      4.04 o 
 -11   6   6       62.25       71.16      4.89 o 
 -10   6   6       55.99       65.51      4.75 o 
  -9   6   6       16.35       18.42      3.02 o 
  -8   6   6      253.62      263.28      8.06 o 
  -7   6   6       25.78       21.85      5.40 o 
  -6   6   6      191.81      199.53      7.59 o 
  -5   6   6       15.15       16.47      2.30 o 
  -4   6   6      137.83      124.84      4.86 o 
  -3   6   6       35.37       26.04      2.25 o 
  -2   6   6       44.43       37.62      2.38 o 
  -1   6   6       34.93       31.42      2.75 o 
   0   6   6      259.52      264.86     13.16 o 
   1   6   6      125.13      143.38      9.98 o 
   2   6   6      128.76      135.28      5.74 o 
   3   6   6       85.94       92.34      4.81 o 
   4   6   6      149.01      139.76      4.68 o 
   5   6   6      292.73      277.30      7.16 o 
   6   6   6       14.44       10.58      2.41 o 
   7   6   6       30.87       34.30      3.14 o 
   8   6   6      222.00      220.81      6.80 o 
   9   6   6        7.35       10.51      3.18 o 
  10   6   6        3.60        3.82      3.30 o 
  11   6   6        0.26       -2.00      3.93 o 
  12   6   6        2.30        8.43      5.06 o 
 -13   7   6       20.46       22.22      6.64 o 
 -12   7   6        9.50       10.33      5.59 o 
 -11   7   6       67.03       56.40      7.10 o 
 -10   7   6        8.88       -4.50      4.50 o 
  -9   7   6       10.89        8.15      5.09 o 
  -8   7   6       49.12       44.50      4.59 o 
  -7   7   6       17.43       18.75      3.33 o 
  -6   7   6       25.84       23.70      3.36 o 
  -5   7   6        0.58       -1.87      1.87 o 
  -4   7   6       66.32       51.82      3.58 o 
  -3   7   6        0.01       -1.89      1.89 o 
  -2   7   6      599.06      530.67     10.35 o 
  -1   7   6        4.14        1.39      1.96 o 
   0   7   6        3.91       -1.41      2.26 o 
   1   7   6       95.92       99.93      4.71 o 
   2   7   6      271.19      252.64      8.00 o 
   3   7   6       17.31       25.60      3.42 o 
   4   7   6        0.09        2.27      2.69 o 
   5   7   6      225.97      232.04      8.12 o 
   6   7   6        4.99        8.05      2.44 o 
   7   7   6        1.23        2.11      3.34 o 
   8   7   6        0.37        3.65      3.02 o 
   9   7   6        0.17        2.39      3.31 o 
  10   7   6        0.00        0.58      4.32 o 
 -12   8   6       59.85       69.59      8.26 o 
 -11   8   6       15.28       26.01      9.55 o 
 -10   8   6        0.02       -3.72      7.43 o 
  -9   8   6        0.38       -3.72      6.90 o 
  -8   8   6        4.99        1.06      6.90 o 
  -7   8   6       18.00       11.15      7.43 o 
  -6   8   6       37.14       56.28      7.52 o 
  -5   8   6       64.30       76.06      7.63 o 
  -4   8   6        7.78        8.16      4.10 o 
  -3   8   6       18.10       12.65      3.57 o 
  -2   8   6        0.25       -3.00      3.00 o 
  -1   8   6        0.32       -0.93      2.97 o 
   0   8   6       58.43       47.37      4.61 o 
   1   8   6       83.31       69.94      5.16 o 
   2   8   6       14.16       20.20      3.93 o 
   3   8   6        7.12        2.80      6.79 o 
   4   8   6        5.24        2.15      3.58 o 
   5   8   6       42.92       53.56      8.37 o 
   6   8   6        1.14        1.15      7.43 o 
   7   8   6        1.76       -0.53      7.43 o 
   8   8   6       14.18       14.14      4.58 o 
   9   8   6        7.47       10.43      4.64 o 
  -9   9   6       11.52       14.33      9.02 o 
  -8   9   6        2.01        1.59      7.96 o 
  -7   9   6       35.29       23.89      8.49 o 
  -6   9   6       25.88       24.42      8.49 o 
  -5   9   6       11.18       20.70      7.96 o 
  -4   9   6       35.83       30.26      8.49 o 
  -3   9   6        5.11       11.68      6.37 o 
  -2   9   6       80.87       87.30      7.88 o 
  -1   9   6       23.87       25.16      5.81 o 
   0   9   6        1.95       10.18      5.21 o 
   1   9   6      129.65      162.81     25.48 o 
   2   9   6        8.24       18.58     11.41 o 
   3   9   6       42.14       42.21      6.63 o 
   4   9   6        1.52       -1.99      4.46 o 
   5   9   6        3.78        2.36      4.97 o 
   6   9   6        0.23       -0.53      7.96 o 
  -4  10   6       15.71       18.05      8.49 o 
  -3  10   6       13.10       12.74      8.49 o 
  -2  10   6        0.02        1.59      7.43 o 
  -1  10   6        0.26        1.54      5.36 o 
   0  10   6       47.91       53.05      7.69 o 
   1  10   6       29.79       28.13      6.94 o 
 -17   0   7        4.89        7.43      5.84 o 
 -15   0   7       34.70       29.89      6.64 o 
 -13   0   7        5.84        7.74      3.43 o 
 -11   0   7       26.60       26.51      2.99 o 
  -9   0   7       27.64       28.75      1.98 o 
  -7   0   7     2569.56     2607.55     48.66 o 
  -5   0   7      612.99      603.02     10.88 o 
  -3   0   7     2145.79     2239.11     31.66 o 
  -1   0   7      536.04      636.71     52.29 o 
   1   0   7      427.59      545.03     12.84 o 
   3   0   7      531.41      514.17     16.57 o 
   5   0   7        5.07       -0.19      1.62 o 
   7   0   7      225.76      209.96      6.63 o 
   9   0   7      633.14      668.44     15.54 o 
  11   0   7       90.60       84.94      5.61 o 
  13   0   7        0.01       -1.27      3.70 o 
  15   0   7       76.66       61.58     11.68 o 
 -18   1   7        1.81       -2.01      4.21 o 
 -17   1   7       15.30       20.17      5.25 o 
 -16   1   7        2.67        2.86      3.93 o 
 -15   1   7      104.70      103.44      6.47 o 
 -14   1   7       11.70       11.20      2.97 o 
 -13   1   7       31.40       35.02      3.42 o 
 -12   1   7       12.28       12.26      3.55 o 
 -11   1   7       27.47       34.08      2.61 o 
 -10   1   7      285.28      281.87      6.37 o 
  -9   1   7      271.19      243.46      4.90 o 
  -8   1   7        2.92        3.95      0.99 o 
  -7   1   7       40.74       29.20      1.45 o 
  -6   1   7      144.81      126.74      2.66 o 
  -5   1   7        0.47       -0.67      0.70 o 
  -4   1   7       75.00       78.89      1.58 o 
  -3   1   7      215.56      222.72      3.17 o 
  -2   1   7     1300.25     1321.98     16.72 o 
  -1   1   7      614.24      595.17      9.65 o 
   0   1   7      466.45      540.85     15.80 o 
   1   1   7      531.24      581.20     10.61 o 
   2   1   7      167.23      199.81      4.19 o 
   3   1   7     3689.37     4064.53     80.80 o 
   4   1   7       39.82       59.58      3.03 o 
   5   1   7        5.61        6.91      1.83 o 
   6   1   7       60.24       63.10      2.97 o 
   7   1   7      617.33      571.86     10.59 o 
   8   1   7       38.70       40.54      4.62 o 
   9   1   7      384.92      406.79      8.02 o 
  10   1   7        1.00       -1.80      1.80 o 
  11   1   7      197.56      202.88      6.02 o 
  12   1   7       13.43       14.49      2.73 o 
  13   1   7       23.90       19.47      2.96 o 
  14   1   7        1.62        0.78      3.23 o 
  15   1   7       11.29        6.58      5.81 o 
 -18   2   7       27.46       31.74      6.35 o 
 -17   2   7        1.13        0.53      4.13 o 
 -16   2   7      108.33       92.44      7.51 o 
 -15   2   7        5.63        2.74      3.30 o 
 -14   2   7        5.07        3.57      2.75 o 
 -13   2   7        4.99        3.83      2.42 o 
 -12   2   7       57.40       61.52      5.74 o 
 -11   2   7       50.45       49.92      4.13 o 
 -10   2   7       58.22       56.18      4.34 o 
  -9   2   7      122.02      127.07      4.69 o 
  -8   2   7      353.15      321.98      5.80 o 
  -7   2   7      450.04      455.51      8.11 o 
  -6   2   7        7.50        7.88      1.15 o 
  -5   2   7       47.36       50.62      1.60 o 
  -4   2   7     1581.20     1632.21     22.98 o 
  -3   2   7      754.39      828.08     12.18 o 
  -2   2   7      269.59      306.78      5.25 o 
  -1   2   7       47.78       68.88      5.35 o 
   0   2   7      213.27      232.83      8.06 o 
   1   2   7       84.79      144.28      8.93 o 
   2   2   7      698.93      908.33     49.75 o 
   3   2   7      155.91      163.49      4.84 o 
   4   2   7      221.88      261.08      6.20 o 
   5   2   7       22.36       28.34      2.15 o 
   6   2   7       17.57       21.50      2.57 o 
   7   2   7       15.16       11.28      2.88 o 
   8   2   7        0.43       -0.91      3.36 o 
   9   2   7      365.18      376.19      9.02 o 
  10   2   7       55.86       67.08      3.93 o 
  11   2   7        5.95        3.24      2.26 o 
  12   2   7        0.01       -1.02      2.23 o 
  13   2   7        0.52       -2.72      2.75 o 
  14   2   7       16.72       15.94      3.91 o 
 -17   3   7        0.14       -2.75      6.90 o 
 -16   3   7        0.08       -3.98      3.98 o 
 -15   3   7       11.30        8.44      3.93 o 
 -14   3   7       34.40       34.45      3.92 o 
 -13   3   7        0.67        0.09      2.21 o 
 -12   3   7      135.37      140.12      5.29 o 
 -11   3   7        2.68       11.04      2.41 o 
 -10   3   7      133.25      128.89      4.54 o 
  -9   3   7       48.40       41.85      2.47 o 
  -8   3   7      131.24      129.68      4.01 o 
  -7   3   7       11.79        9.59      1.30 o 
  -6   3   7      768.74      763.24     12.62 o 
  -5   3   7      379.05      415.43      6.70 o 
  -4   3   7      912.58      991.42     14.33 o 
  -3   3   7      890.29      905.50     14.19 o 
  -2   3   7        1.72       -0.33      1.25 o 
  -1   3   7     3620.03     3591.49     49.87 o 
   0   3   7      366.60      420.52      8.06 o 
   1   3   7       40.97       48.90      1.93 o 
   2   3   7       70.31       53.57      4.55 o 
   3   3   7       57.84       83.99      3.05 o 
   4   3   7       26.51       33.37      2.00 o 
   5   3   7       37.18       43.75      2.46 o 
   6   3   7        8.87       15.43      2.04 o 
   7   3   7        3.31        4.19      1.89 o 
   8   3   7       62.07       46.22      3.64 o 
   9   3   7       32.51       38.31      3.19 o 
  10   3   7       31.63       29.73      3.10 o 
  11   3   7        0.37       -2.32      2.32 o 
  12   3   7        8.13        7.65      3.24 o 
  13   3   7       34.86       39.28      5.06 o 
  14   3   7        0.25       -2.61      3.36 o 
 -17   4   7       13.67       23.33      5.43 o 
 -16   4   7      139.19      133.44     22.03 o 
 -15   4   7        0.01        0.03      3.03 o 
 -14   4   7       53.55       48.81      3.87 o 
 -13   4   7        5.56        4.55      2.46 o 
 -12   4   7       55.00       51.87      4.10 o 
 -11   4   7       58.10       62.94      3.90 o 
 -10   4   7       69.71       72.68      3.80 o 
  -9   4   7       64.96       74.42      3.48 o 
  -8   4   7        9.97       11.28      1.80 o 
  -7   4   7       75.58       73.96      3.05 o 
  -6   4   7       12.49       15.71      1.44 o 
  -5   4   7        5.75        3.91      1.05 o 
  -4   4   7      237.83      237.69      4.71 o 
  -3   4   7       68.92       58.50      2.48 o 
  -2   4   7       62.79       56.95      2.62 o 
  -1   4   7       20.58       25.95      2.02 o 
   0   4   7      840.46      833.59     17.11 o 
   1   4   7      179.47      214.63     10.69 o 
   2   4   7      221.73      221.90      6.27 o 
   3   4   7        0.87       -1.50      1.50 o 
   4   4   7       81.76       91.46      3.16 o 
   5   4   7        5.24        3.89      1.58 o 
   6   4   7       12.95       10.58      1.98 o 
   7   4   7       26.27       25.91      2.64 o 
   8   4   7        1.35        4.48      2.74 o 
   9   4   7        0.24       -0.12      2.09 o 
  10   4   7       11.67        7.84      3.01 o 
  11   4   7       23.60       27.98      4.21 o 
  12   4   7       29.41       48.49      4.73 o 
  13   4   7        7.66        2.65      4.88 o 
 -16   5   7        8.35       11.75      5.10 o 
 -15   5   7        0.75       -3.34      3.34 o 
 -14   5   7        2.95       -0.50      3.34 o 
 -13   5   7       58.59       72.06      5.45 o 
 -12   5   7       16.77       15.06      3.26 o 
 -11   5   7       10.94        8.04      3.04 o 
 -10   5   7        0.05       -2.33      2.33 o 
  -9   5   7      130.53      160.19      8.91 o 
  -8   5   7       85.11       93.45      4.59 o 
  -7   5   7       45.20       51.47      3.42 o 
  -6   5   7       62.27       73.48      4.36 o 
  -5   5   7      327.64      321.22      8.04 o 
  -4   5   7      307.73      295.02      6.77 o 
  -3   5   7      671.13      689.97     13.06 o 
  -2   5   7      255.95      250.58      5.71 o 
  -1   5   7      634.28      612.37     12.43 o 
   0   5   7      232.24      208.55      6.69 o 
   1   5   7       19.40       20.87      2.63 o 
   2   5   7       80.04       89.93      4.18 o 
   3   5   7      157.39      130.17      4.14 o 
   4   5   7       71.57       83.59      3.90 o 
   5   5   7        7.85        6.51      2.12 o 
   6   5   7      396.31      438.03      9.80 o 
   7   5   7      268.97      273.69      7.27 o 
   8   5   7       28.76       36.88      3.14 o 
   9   5   7       14.18       15.72      3.14 o 
  10   5   7        0.82       -3.24      3.24 o 
  11   5   7       36.07       46.13      6.49 o 
  12   5   7       26.35       24.94      5.81 o 
 -15   6   7        1.29       -1.96      3.80 o 
 -14   6   7        9.67        5.41      3.91 o 
 -13   6   7       12.28        9.15      3.82 o 
 -12   6   7        0.02       -1.52      3.09 o 
 -11   6   7        8.11        7.99      3.16 o 
 -10   6   7        3.86        2.39      3.06 o 
  -9   6   7        0.35       -0.93      2.99 o 
  -8   6   7        3.58       -0.68      2.29 o 
  -7   6   7      351.62      338.21     10.73 o 
  -6   6   7        9.26       11.95      2.85 o 
  -5   6   7       19.10       17.62      2.45 o 
  -4   6   7        6.02        3.57      2.11 o 
  -3   6   7        1.04       -1.56      1.56 o 
  -2   6   7      127.53      134.60      4.47 o 
  -1   6   7       15.62       16.57      4.90 o 
   0   6   7     1465.81     1407.88     30.11 o 
   1   6   7      606.95      596.61     14.00 o 
   2   6   7        1.19       -1.56      2.99 o 
   3   6   7       38.46       49.91      6.28 o 
   4   6   7        3.94        6.75      2.63 o 
   5   6   7       42.71       48.69      3.15 o 
   6   6   7        3.35        5.89      2.29 o 
   7   6   7       23.63       31.44      4.29 o 
   8   6   7        9.56       17.92      2.94 o 
   9   6   7        5.59       15.07      3.37 o 
  10   6   7        5.14        4.58      4.08 o 
  11   6   7       46.78       46.54      6.12 o 
 -13   7   7        9.27       11.59      5.81 o 
 -12   7   7        1.99       -2.24      8.23 o 
 -11   7   7       54.67       66.50      5.46 o 
 -10   7   7        0.08       -2.81      2.81 o 
  -9   7   7       29.00       32.14      5.45 o 
  -8   7   7       22.54       14.40      3.38 o 
  -7   7   7        3.07       -1.63      2.45 o 
  -6   7   7       34.56       32.27      3.70 o 
  -5   7   7       73.61       63.01      4.55 o 
  -4   7   7       79.26       78.19      4.28 o 
  -3   7   7      111.88      103.86      4.46 o 
  -2   7   7        0.28       -1.70      1.70 o 
  -1   7   7      116.46      126.93      4.56 o 
   0   7   7       12.60       12.84      2.85 o 
   1   7   7       42.32       44.52      3.74 o 
   2   7   7        5.29        7.66      2.98 o 
   3   7   7        9.09       10.82      2.97 o 
   4   7   7      168.59      177.90      6.97 o 
   5   7   7        4.24        5.52      3.01 o 
   6   7   7       34.66       48.76      3.40 o 
   7   7   7       49.51       52.05      3.57 o 
   8   7   7       10.87       12.11      4.36 o 
   9   7   7        7.75       10.55      3.72 o 
  10   7   7       15.40       17.90      4.36 o 
 -11   8   7        1.13        0.00      7.96 o 
 -10   8   7        4.72        2.12      7.43 o 
  -9   8   7       11.23        9.55      7.96 o 
  -8   8   7        1.18       -2.65      6.37 o 
  -7   8   7       58.04       57.86     10.09 o 
  -6   8   7        9.34        5.66      4.97 o 
  -5   8   7       16.13       10.81      5.48 o 
  -4   8   7       81.29       69.39      6.30 o 
  -3   8   7      104.92       88.54      5.62 o 
  -2   8   7        4.22       12.11      6.21 o 
  -1   8   7       11.25        8.93      3.59 o 
   0   8   7      294.26      276.37      9.52 o 
   1   8   7       86.17       97.35      5.97 o 
   2   8   7        0.06        0.77      3.27 o 
   3   8   7        0.00        2.47      3.66 o 
   4   8   7        0.27        1.91      5.20 o 
   5   8   7        4.51       11.63      4.13 o 
   6   8   7        6.38        1.33      7.17 o 
   7   8   7       11.45       26.01      9.55 o 
   8   8   7        0.02       -0.18      6.10 o 
  -9   9   7        4.81        4.78      7.96 o 
  -8   9   7       85.08      104.57     13.27 o 
  -7   9   7        0.03        8.49      7.43 o 
  -6   9   7        0.00       -4.78      6.37 o 
  -5   9   7       41.09       45.65      9.55 o 
  -4   9   7       67.46       90.77     11.68 o 
  -3   9   7       55.42       63.70     10.09 o 
  -2   9   7       97.64      133.28     11.68 o 
  -1   9   7       91.70      109.06      8.81 o 
   0   9   7       22.50       26.25      5.81 o 
   1   9   7       12.28       15.89      5.59 o 
   2   9   7        0.01       -3.14      4.21 o 
   3   9   7        0.01        2.08      4.59 o 
   4   9   7       27.68       33.88      6.50 o 
   5   9   7        3.60        9.10      5.36 o 
  -3  10   7       12.46       18.05      8.49 o 
  -2  10   7       34.98       32.38      9.55 o 
  -1  10   7        1.10       -3.17      5.43 o 
 -18   0   8        1.71        2.65      6.90 o 
 -16   0   8        1.60       -1.06      4.78 o 
 -14   0   8      251.71      223.32     13.54 o 
 -12   0   8       91.28      102.65      6.73 o 
 -10   0   8      544.67      549.57     14.32 o 
  -8   0   8      994.49     1068.54     21.07 o 
  -6   0   8      184.71      170.96      5.13 o 
  -4   0   8     3012.72     3046.04     46.44 o 
  -2   0   8        8.09       22.49      1.17 o 
   0   0   8       44.46       40.99      3.98 o 
   2   0   8      482.08      584.43     14.08 o 
   4   0   8       52.27       46.41      3.23 o 
   6   0   8      665.99      702.62     17.62 o 
   8   0   8     1264.05     1212.95     25.25 o 
  10   0   8      205.23      203.12      8.23 o 
  12   0   8       20.11       15.76      3.89 o 
  14   0   8       42.56       46.90      6.76 o 
 -18   1   8        4.58        2.31      5.04 o 
 -17   1   8       13.67       17.52      5.25 o 
 -16   1   8        2.29        5.00      3.93 o 
 -15   1   8        4.70        3.10      3.11 o 
 -14   1   8       11.73       20.02      3.12 o 
 -13   1   8        0.00       -0.49      2.09 o 
 -12   1   8        4.87        2.27      1.84 o 
 -11   1   8       15.35       17.63      3.53 o 
 -10   1   8       18.19       22.03      1.86 o 
  -9   1   8       77.79       73.44      2.59 o 
  -8   1   8       55.65       57.02      2.17 o 
  -7   1   8      695.47      689.41     10.07 o 
  -6   1   8      246.75      248.45      4.06 o 
  -5   1   8     1825.15     1936.82     24.34 o 
  -4   1   8     4906.65     5277.83     61.69 o 
  -3   1   8       66.87       68.33      1.47 o 
  -2   1   8      110.52       96.15      2.13 o 
  -1   1   8        1.90        0.39      0.75 o 
   0   1   8     1297.62     1483.91     52.69 o 
   1   1   8        0.00        0.91      0.84 o 
   2   1   8      249.20      317.39      6.06 o 
   3   1   8      176.87      201.77      4.51 o 
   4   1   8     1419.49     1529.67     26.26 o 
   5   1   8       12.43       14.75      1.79 o 
   6   1   8       51.93       54.70      2.66 o 
   7   1   8       60.13       59.87      2.95 o 
   8   1   8        0.01       -0.06      2.53 o 
   9   1   8      434.27      423.51      8.36 o 
  10   1   8        1.78        0.41      2.08 o 
  11   1   8        0.10        1.48      2.22 o 
  12   1   8       26.12       29.07      3.88 o 
  13   1   8        0.18        0.77      3.64 o 
  14   1   8        4.60        0.26      3.83 o 
 -18   2   8        0.00        3.44      4.59 o 
 -17   2   8        0.00       -0.58      3.93 o 
 -16   2   8        5.93       11.01      4.30 o 
 -15   2   8        2.88        5.77      3.40 o 
 -14   2   8       20.42       14.21      3.43 o 
 -13   2   8       15.66       11.70      2.78 o 
 -12   2   8        0.08        8.24      7.13 o 
 -11   2   8        1.25        2.55      1.87 o 
 -10   2   8        7.75       11.48      1.82 o 
  -9   2   8      618.70      580.43     16.00 o 
  -8   2   8       25.20       24.86      1.64 o 
  -7   2   8       58.71       69.53      2.45 o 
  -6   2   8     1078.51     1134.44     17.93 o 
  -5   2   8      569.99      615.85      9.31 o 
  -4   2   8      966.12     1027.01     14.69 o 
  -3   2   8        2.95        2.80      0.88 o 
  -2   2   8      215.55      184.21      3.60 o 
  -1   2   8       56.34       63.33      3.06 o 
   0   2   8        8.54        3.85      1.06 o 
   1   2   8      432.21      561.68     37.16 o 
   2   2   8       66.43       84.21      2.89 o 
   3   2   8       72.42       70.63      3.45 o 
   4   2   8      288.34      289.98      6.57 o 
   5   2   8       15.98       11.93      1.80 o 
   6   2   8      502.73      539.19     11.09 o 
   7   2   8      317.03      335.75      8.09 o 
   8   2   8      185.14      156.70      7.12 o 
   9   2   8       44.89       36.39      3.17 o 
  10   2   8      226.02      224.21      6.20 o 
  11   2   8        0.11       -2.15      2.15 o 
  12   2   8        4.21        6.06      2.51 o 
  13   2   8       25.10       24.80      3.67 o 
  14   2   8        0.20       -3.29      3.29 o 
 -17   3   8       38.20       37.78      6.64 o 
 -16   3   8        4.10        5.99      3.93 o 
 -15   3   8       73.25       86.38     14.33 o 
 -14   3   8       79.30       93.11      9.73 o 
 -13   3   8      165.81      177.57      6.05 o 
 -12   3   8      129.73      129.55      5.05 o 
 -11   3   8        0.54       -1.88      1.98 o 
 -10   3   8      430.48      399.19      8.87 o 
  -9   3   8       74.16       65.80      4.67 o 
  -8   3   8      319.02      309.71      6.98 o 
  -7   3   8        0.67        0.49      0.86 o 
  -6   3   8       17.07       14.83      1.30 o 
  -5   3   8      632.40      611.73     10.29 o 
  -4   3   8      498.24      547.56      9.09 o 
  -3   3   8       58.61       79.91      2.06 o 
  -2   3   8      272.91      245.28      5.25 o 
  -1   3   8      197.38      186.53      4.11 o 
   0   3   8      150.81      134.92      3.69 o 
   1   3   8        0.54       -0.87      0.87 o 
   2   3   8       61.73       83.38      2.92 o 
   3   3   8       12.15        7.18      1.62 o 
   4   3   8       19.68       21.02      2.02 o 
   5   3   8       10.70        9.93      1.85 o 
   6   3   8       46.94       31.61      2.56 o 
   7   3   8      383.49      423.75      9.54 o 
   8   3   8        7.86        2.62      2.42 o 
   9   3   8      330.93      314.37      8.18 o 
  10   3   8       13.97       15.83      2.79 o 
  11   3   8       10.27       13.81      2.84 o 
  12   3   8       18.77       20.62      3.92 o 
  13   3   8        3.54        0.98      3.30 o 
  14   3   8        5.61       -0.69      7.96 o 
 -17   4   8        7.39        7.48      4.21 o 
 -16   4   8        3.05       -1.70      3.70 o 
 -15   4   8       21.45       28.26      4.16 o 
 -14   4   8        0.07       -2.37      2.37 o 
 -13   4   8       81.42       89.02      4.67 o 
 -12   4   8        0.86       -1.20      2.17 o 
 -11   4   8      123.79      119.32      4.89 o 
 -10   4   8      529.63      524.09     11.16 o 
  -9   4   8      182.69      187.38      5.51 o 
  -8   4   8       25.12       24.50      2.08 o 
  -7   4   8      207.46      203.33      5.24 o 
  -6   4   8       11.89       12.22      1.27 o 
  -5   4   8       33.05       39.69      1.93 o 
  -4   4   8       66.36       52.97      1.97 o 
  -3   4   8      294.72      260.85      5.92 o 
  -2   4   8        5.19        3.96      2.15 o 
  -1   4   8      603.66      619.08     12.16 o 
   0   4   8        0.04        3.40      2.55 o 
   1   4   8      601.64      630.28     11.89 o 
   2   4   8      240.36      266.15      5.49 o 
   3   4   8        0.61       -0.66      1.82 o 
   4   4   8       35.65       29.51      2.14 o 
   5   4   8       22.53       13.66      1.88 o 
   6   4   8        1.44       -1.73      1.73 o 
   7   4   8       21.80       17.14      2.48 o 
   8   4   8       56.74       48.98      4.18 o 
   9   4   8       10.03       13.71      2.73 o 
  10   4   8        8.40        4.68      2.63 o 
  11   4   8        2.42        1.73      3.07 o 
  12   4   8        0.15       -3.57      3.57 o 
  13   4   8        0.33        3.24      5.87 o 
 -16   5   8       12.47        9.88      5.21 o 
 -15   5   8       20.78       16.49      5.84 o 
 -14   5   8       25.53       36.91      4.53 o 
 -13   5   8      109.60      108.89      6.00 o 
 -12   5   8        5.74        3.69      4.14 o 
 -11   5   8       11.84       53.23      5.20 o 
 -10   5   8      154.89      189.69     18.62 o 
  -9   5   8       45.86       49.17      4.44 o 
  -8   5   8      233.45      211.97      6.99 o 
  -7   5   8      261.91      249.17      7.42 o 
  -6   5   8      155.91      163.06      6.46 o 
  -5   5   8       18.72       10.99      2.15 o 
  -4   5   8        1.72       -1.34      1.34 o 
  -3   5   8      219.31      208.51      5.47 o 
  -2   5   8      433.31      417.74      8.22 o 
  -1   5   8        0.25       -1.69      1.69 o 
   0   5   8       74.61       77.09      3.56 o 
   1   5   8       75.54       68.55      3.78 o 
   2   5   8       10.87        9.08      2.31 o 
   3   5   8      321.05      330.89      7.58 o 
   4   5   8      251.63      228.80      6.10 o 
   5   5   8        3.29        0.23      1.93 o 
   6   5   8        0.67        1.12      2.14 o 
   7   5   8       25.54       36.27      3.14 o 
   8   5   8       24.42       27.93      3.32 o 
   9   5   8        0.24        1.17      2.68 o 
  10   5   8       17.58       26.61      3.69 o 
  11   5   8       15.64       17.65      9.02 o 
  12   5   8       15.40       21.83      5.63 o 
 -15   6   8        0.64       -1.68      3.89 o 
 -14   6   8        0.98        4.43      3.53 o 
 -13   6   8        0.17       -1.89      3.40 o 
 -12   6   8        0.87        2.28      3.15 o 
 -11   6   8        3.52        0.10      2.89 o 
 -10   6   8      145.96      136.49      6.23 o 
  -9   6   8       63.51       76.54      4.71 o 
  -8   6   8      141.65      148.61      6.89 o 
  -7   6   8       56.02       47.03      4.05 o 
  -6   6   8      263.14      247.43      8.56 o 
  -5   6   8       43.27       39.34      3.37 o 
  -4   6   8        4.58        1.14      2.68 o 
  -3   6   8      696.23      635.40     12.61 o 
  -2   6   8      502.46      453.04      9.15 o 
  -1   6   8      291.46      284.13      6.79 o 
   0   6   8        0.98        6.94      2.99 o 
   1   6   8      333.37      335.98      9.52 o 
   2   6   8       13.60        8.77      3.69 o 
   3   6   8        9.53        6.50      2.74 o 
   4   6   8      238.88      240.90      7.87 o 
   5   6   8        0.00       -1.91      1.91 o 
   6   6   8       55.61       59.87      3.66 o 
   7   6   8        0.12        1.26      2.30 o 
   8   6   8      172.66      169.59      6.03 o 
   9   6   8       60.22       66.52      5.67 o 
  10   6   8       33.68       33.44      5.36 o 
  11   6   8        7.97       -1.46      4.78 o 
 -13   7   8        8.13        3.02      3.91 o 
 -12   7   8        4.93        4.15      3.80 o 
 -11   7   8        0.01       -3.15      3.15 o 
 -10   7   8       27.83       26.88      4.81 o 
  -9   7   8        7.12        6.20      3.31 o 
  -8   7   8       10.54        3.84      2.94 o 
  -7   7   8        6.70        6.38      2.64 o 
  -6   7   8        3.14        2.71      2.56 o 
  -5   7   8       86.03       81.66      5.09 o 
  -4   7   8       90.73       86.92      4.65 o 
  -3   7   8        0.00       -1.78      1.78 o 
  -2   7   8       96.62       85.13      3.77 o 
  -1   7   8      551.34      504.49     10.24 o 
   0   7   8       87.96       89.38      4.65 o 
   1   7   8       91.32       92.59      6.34 o 
   2   7   8        2.46       -2.69      2.69 o 
   3   7   8        0.01        0.44      2.74 o 
   4   7   8      101.81      104.04      5.63 o 
   5   7   8       47.50       54.90      4.45 o 
   6   7   8       19.74       19.47      3.54 o 
   7   7   8       24.89       19.69      2.90 o 
   8   7   8        0.67        2.58      2.67 o 
   9   7   8        0.50        5.49      3.45 o 
 -11   8   8        0.39       11.68      8.49 o 
 -10   8   8        0.23       -5.31      6.90 o 
  -9   8   8        8.00        5.31      7.43 o 
  -8   8   8       18.07       13.27      7.43 o 
  -7   8   8        0.26        4.25      6.37 o 
  -6   8   8      188.38      214.45     16.46 o 
  -5   8   8       28.53       34.51      6.25 o 
  -4   8   8       11.60       12.68      4.32 o 
  -3   8   8       99.71      114.13     14.64 o 
  -2   8   8        4.06       15.30     12.03 o 
  -1   8   8       34.73       48.96      4.64 o 
   0   8   8        8.28        9.77      3.60 o 
   1   8   8       72.89       64.29      6.45 o 
   2   8   8        4.82        7.03      3.51 o 
   3   8   8       28.32       29.13      4.75 o 
   4   8   8       32.08       45.29      8.92 o 
   5   8   8        6.26        7.53      4.03 o 
   6   8   8        8.61       10.69      5.10 o 
   7   8   8        0.67        0.69      4.71 o 
  -9   9   8       36.97       46.18     11.15 o 
  -8   9   8       44.87       58.92     11.15 o 
  -7   9   8       23.15       17.52      8.49 o 
  -6   9   8       32.23       40.34      9.55 o 
  -5   9   8        3.07       10.62      6.90 o 
  -4   9   8       14.39       28.66      8.49 o 
  -3   9   8        6.81        2.65      6.90 o 
  -2   9   8        8.82       15.13      5.63 o 
  -1   9   8      172.78      169.81     22.83 o 
   0   9   8        1.91       -0.55      4.68 o 
   1   9   8       21.98       23.93      5.97 o 
   2   9   8       11.98       18.05      5.74 o 
   3   9   8       38.21       38.98      6.73 o 
   4   9   8        0.20        0.06      4.97 o 
   5   9   8       36.53       40.69      6.90 o 
 -17   0   9        3.60       -2.65      4.78 o 
 -15   0   9       41.82       46.05      5.98 o 
 -13   0   9        1.96       -0.72      2.80 o 
 -11   0   9      117.57      136.76      7.39 o 
  -9   0   9      184.24      169.65      4.87 o 
  -7   0   9        0.90        2.53      1.08 o 
  -5   0   9     3817.37     4227.90     71.19 o 
  -3   0   9     3817.73     4442.62     67.41 o 
  -1   0   9     2932.67     3234.95     81.26 o 
   1   0   9       13.83       32.73      2.42 o 
   3   0   9      597.60      677.73     18.36 o 
   5   0   9       54.50       64.76      4.68 o 
   7   0   9        1.95        1.52      2.80 o 
   9   0   9        1.61        4.23      2.92 o 
  11   0   9        1.51        4.21      3.12 o 
  13   0   9        5.44       11.06      8.23 o 
 -18   1   9        0.46        3.18      4.68 o 
 -17   1   9        3.79        6.61      7.43 o 
 -16   1   9        5.99        6.90      3.75 o 
 -15   1   9        2.03        3.89      2.97 o 
 -14   1   9        0.48       -0.17      2.13 o 
 -13   1   9       46.84       48.73      3.77 o 
 -12   1   9        0.47        2.03      2.00 o 
 -11   1   9      899.05      893.72     17.33 o 
 -10   1   9      278.25      286.08      6.21 o 
  -9   1   9      753.84      742.98     12.85 o 
  -8   1   9       14.99       11.25      1.24 o 
  -7   1   9      957.59      996.28     14.83 o 
  -6   1   9       17.01       16.31      0.97 o 
  -5   1   9     1777.52     1930.90     22.93 o 
  -4   1   9       69.80       66.91      1.67 o 
  -3   1   9      897.47      900.63     11.02 o 
  -2   1   9      175.61      190.82      4.30 o 
  -1   1   9     1337.31     1425.02     42.53 o 
   0   1   9       53.30       65.70      5.82 o 
   1   1   9     3450.15     3949.01     56.20 o 
   2   1   9       85.94       82.47      2.49 o 
   3   1   9      857.39      984.38     16.20 o 
   4   1   9       38.14       43.45      2.42 o 
   5   1   9       22.25       18.31      1.98 o 
   6   1   9      194.15      181.17      4.83 o 
   7   1   9       10.07        5.01      2.02 o 
   8   1   9        1.97        2.32      2.03 o 
   9   1   9       39.12       47.62      2.93 o 
  10   1   9        7.68        4.77      2.15 o 
  11   1   9        0.02       -0.18      2.27 o 
  12   1   9        3.09        0.80      2.60 o 
  13   1   9       20.25       12.82      3.26 o 
  14   1   9        0.24       -1.07      4.12 o 
 -18   2   9        4.60       -0.25      4.30 o 
 -17   2   9       42.85       60.30      6.94 o 
 -16   2   9       10.27       15.97      5.31 o 
 -15   2   9       65.82       66.27      9.61 o 
 -14   2   9       92.77       92.73      5.88 o 
 -13   2   9      140.25      149.82      7.14 o 
 -12   2   9       32.27       24.68      3.30 o 
 -11   2   9       64.30       79.42      4.75 o 
 -10   2   9     1823.81     1814.78     31.42 o 
  -9   2   9      139.98      152.60      5.05 o 
  -8   2   9        1.38        2.17      1.06 o 
  -7   2   9       63.48       75.86      2.56 o 
  -6   2   9      628.65      656.74      9.92 o 
  -5   2   9       98.72      103.37      2.31 o 
  -4   2   9      120.96      100.27      2.23 o 
  -3   2   9      702.75      770.34     10.53 o 
  -2   2   9      101.20       88.55      3.01 o 
  -1   2   9     1116.70     1159.41     20.33 o 
   0   2   9      140.50      134.09      3.94 o 
   1   2   9        0.68        2.25      1.24 o 
   2   2   9      440.65      443.83     18.74 o 
   3   2   9       17.72       21.36      3.16 o 
   4   2   9       22.90       24.19      2.37 o 
   5   2   9      379.61      409.39      8.81 o 
   6   2   9       80.24       88.12      3.87 o 
   7   2   9      206.55      209.43      6.04 o 
   8   2   9      152.11      157.49      7.67 o 
   9   2   9       27.09       29.51      2.96 o 
  10   2   9        0.48        0.49      2.09 o 
  11   2   9       34.80       43.60      3.38 o 
  12   2   9       15.13       11.74      3.06 o 
  13   2   9       16.90       16.88      3.91 o 
 -17   3   9        3.26       -1.19      3.93 o 
 -16   3   9        1.24       -0.53      3.38 o 
 -15   3   9       72.69       78.62      6.76 o 
 -14   3   9       38.36       37.41      4.47 o 
 -13   3   9        7.17        4.95      2.41 o 
 -12   3   9        4.51        9.51      2.70 o 
 -11   3   9     1024.88     1019.65     19.25 o 
 -10   3   9        4.03        4.28      1.93 o 
  -9   3   9       44.86       57.66      3.63 o 
  -8   3   9      441.51      418.63      8.74 o 
  -7   3   9      250.52      215.46      4.78 o 
  -6   3   9      196.86      189.96      4.20 o 
  -5   3   9       30.87       38.67      1.68 o 
  -4   3   9      190.94      174.74      3.71 o 
  -3   3   9        4.33        6.13      0.89 o 
  -2   3   9       86.46       77.26      2.00 o 
  -1   3   9        0.63       -0.82      0.82 o 
   0   3   9        2.78        2.39      1.10 o 
   1   3   9        2.54        1.93      1.29 o 
   2   3   9       94.08      105.52      3.31 o 
   3   3   9       99.19      104.88      3.51 o 
   4   3   9       72.99       91.02      7.08 o 
   5   3   9       21.01       15.50      2.02 o 
   6   3   9       46.08       38.79      2.77 o 
   7   3   9       50.03       50.50      3.22 o 
   8   3   9       18.69       17.36      2.85 o 
   9   3   9      108.18      107.93      4.88 o 
  10   3   9        0.64       -2.32      2.32 o 
  11   3   9        5.95        1.40      2.74 o 
  12   3   9        1.41       -2.69      3.07 o 
  13   3   9        0.52       -3.17      3.17 o 
 -17   4   9       13.41       17.57      6.10 o 
 -16   4   9       57.28       51.06      6.18 o 
 -15   4   9        0.18        0.98      3.55 o 
 -14   4   9      180.54      183.54      7.41 o 
 -13   4   9      262.70      267.00      7.78 o 
 -12   4   9       10.46       14.77      2.59 o 
 -11   4   9      124.32      127.09      5.00 o 
 -10   4   9      821.42      801.69     15.51 o 
  -9   4   9       82.87       90.10      3.92 o 
  -8   4   9       30.30       30.26      3.13 o 
  -7   4   9      141.48      126.89      4.08 o 
  -6   4   9       49.44       53.28      2.73 o 
  -5   4   9      194.38      168.37      3.87 o 
  -4   4   9       92.21       84.52      2.55 o 
  -3   4   9       97.72      104.10      3.62 o 
  -2   4   9      234.71      223.56      5.76 o 
  -1   4   9       89.87      104.74      4.65 o 
   0   4   9        0.03       -0.29      1.19 o 
   1   4   9       65.46       71.87      6.50 o 
   2   4   9      223.51      224.99      5.02 o 
   3   4   9        3.69        6.10      1.62 o 
   4   4   9       42.95       41.73      2.59 o 
   5   4   9       45.73       57.90      3.06 o 
   6   4   9        0.58       -2.17      2.17 o 
   7   4   9      310.60      294.32      7.64 o 
   8   4   9       45.39       54.00      3.62 o 
   9   4   9       35.30       42.08      3.49 o 
  10   4   9       49.93       52.16      4.21 o 
  11   4   9       26.21       29.68      6.21 o 
  12   4   9        2.01       -0.02      4.68 o 
 -16   5   9        0.80        6.37      5.84 o 
 -15   5   9        0.09       -1.04      7.17 o 
 -14   5   9       33.21       41.94      4.83 o 
 -13   5   9       23.22       24.03      3.86 o 
 -12   5   9        0.21       -2.41      2.41 o 
 -11   5   9      228.90      252.90     11.81 o 
 -10   5   9      136.50      253.87     19.55 o 
  -9   5   9        9.95        8.18      3.45 o 
  -8   5   9       80.50       70.23      6.33 o 
  -7   5   9      193.33      182.09      7.15 o 
  -6   5   9      320.79      303.22      9.54 o 
  -5   5   9      109.91      107.66      4.44 o 
  -4   5   9      546.16      514.58     10.37 o 
  -3   5   9      276.39      263.15      6.43 o 
  -2   5   9       44.85       39.27      2.35 o 
  -1   5   9       27.53       25.85      2.53 o 
   0   5   9       24.15       27.70      2.93 o 
   1   5   9      107.60      110.38      4.97 o 
   2   5   9       54.13       54.33      3.63 o 
   3   5   9       81.02       88.87      3.63 o 
   4   5   9      125.16      136.92      4.67 o 
   5   5   9       80.18       60.88      3.40 o 
   6   5   9       64.98       68.65      4.13 o 
   7   5   9       83.15       91.93      4.86 o 
   8   5   9        5.28        3.53      2.69 o 
   9   5   9        4.71        6.36      3.88 o 
  10   5   9        0.04        0.18      3.06 o 
  11   5   9       28.80       32.77      5.97 o 
  12   5   9        0.21       -6.37      6.37 o 
 -15   6   9       29.97       29.84      5.91 o 
 -14   6   9        0.68       -1.16      3.66 o 
 -13   6   9       16.35       14.27      4.05 o 
 -12   6   9        7.37       11.77      3.66 o 
 -11   6   9        2.74        0.98      2.92 o 
 -10   6   9        3.94        1.57      2.69 o 
  -9   6   9       45.73       43.11      4.30 o 
  -8   6   9      175.90      185.63      7.76 o 
  -7   6   9       19.36       23.85      3.26 o 
  -6   6   9        1.42       -2.14      2.14 o 
  -5   6   9       45.04       53.46      4.05 o 
  -4   6   9      253.08      227.19      6.28 o 
  -3   6   9       35.38       40.39      3.60 o 
  -2   6   9      457.81      428.67      8.95 o 
  -1   6   9     1022.20      968.90     18.88 o 
   0   6   9       37.54       39.66      5.75 o 
   1   6   9      599.33      675.18     24.89 o 
   2   6   9        0.84        1.43      3.19 o 
   3   6   9        0.18        0.10      2.50 o 
   4   6   9       31.58       35.58      3.60 o 
   5   6   9      102.49      105.40      4.38 o 
   6   6   9       70.34       67.82      3.77 o 
   7   6   9       49.71       59.48      3.68 o 
   8   6   9       18.32       18.48      3.58 o 
   9   6   9        3.83        2.38      3.16 o 
  10   6   9        0.13       -3.70      3.70 o 
 -13   7   9        1.35       -4.21      4.21 o 
 -12   7   9        1.07       -3.19      3.19 o 
 -11   7   9       19.66       16.28      4.42 o 
 -10   7   9       12.03        6.09      3.62 o 
  -9   7   9        6.13        4.58      4.55 o 
  -8   7   9       11.68        8.26      3.00 o 
  -7   7   9        0.00        0.01      2.56 o 
  -6   7   9        4.07        5.73      2.90 o 
  -5   7   9       27.90       25.64      6.54 o 
  -4   7   9        3.27        1.48      1.94 o 
  -3   7   9      181.72      190.34      5.56 o 
  -2   7   9        0.61        1.01      2.03 o 
  -1   7   9        0.07       -0.67      2.14 o 
   0   7   9      321.90      308.68      8.50 o 
   1   7   9        0.80       -3.91      3.91 o 
   2   7   9        0.00       -2.28      3.83 o 
   3   7   9       24.77       30.55      3.79 o 
   4   7   9        0.22        6.18      3.06 o 
   5   7   9        3.81        3.98      2.98 o 
   6   7   9        3.03        5.83      3.25 o 
   7   7   9        0.37       -2.47      2.47 o 
   8   7   9        0.37       -0.54      2.61 o 
   9   7   9        5.47        9.30      4.21 o 
 -11   8   9        1.61        4.25      7.96 o 
 -10   8   9        0.65       -4.25      6.37 o 
  -9   8   9       36.36       35.03      9.02 o 
  -8   8   9       28.22       29.20      8.49 o 
  -7   8   9       14.51       14.86      6.90 o 
  -6   8   9       57.50       65.82     10.09 o 
  -5   8   9        2.40        4.45      6.08 o 
  -4   8   9      119.77      122.05      7.83 o 
  -3   8   9        0.38       -3.16      3.22 o 
  -2   8   9       88.29      103.58     13.64 o 
  -1   8   9      136.82      132.99      6.94 o 
   0   8   9        0.04       -2.50      3.39 o 
   1   8   9       42.74       48.71      4.93 o 
   2   8   9      113.10      109.30      6.48 o 
   3   8   9        0.51        5.37      5.02 o 
   4   8   9       72.24       74.37      6.25 o 
   5   8   9       36.01       49.43      6.50 o 
   6   8   9        0.01       -2.17      4.32 o 
   7   8   9       13.76       13.55      5.84 o 
  -8   9   9       27.07       33.44     10.09 o 
  -7   9   9       29.98       31.32      9.55 o 
  -6   9   9        0.02        4.78      6.90 o 
  -5   9   9       64.80       78.03     11.68 o 
  -4   9   9       27.98       32.91      8.49 o 
  -3   9   9       89.72      111.47     12.74 o 
  -2   9   9        9.34        1.59      6.90 o 
  -1   9   9       25.16       39.72      6.73 o 
   0   9   9       57.47       50.13      7.10 o 
   1   9   9       11.65       12.46      5.59 o 
   2   9   9        3.63        3.48      4.97 o 
   3   9   9        2.33       -1.71      5.84 o 
   4   9   9       22.23       31.15      9.55 o 
 -18   0  10        9.77        6.90      6.37 o 
 -16   0  10        1.97        2.03      3.69 o 
 -14   0  10       42.51       36.14      5.57 o 
 -12   0  10      712.03      692.30     22.52 o 
 -10   0  10      455.77      414.63     14.13 o 
  -8   0  10      367.41      364.30      8.27 o 
  -6   0  10     1696.51     1651.05     31.35 o 
  -4   0  10      696.31      677.46     12.16 o 
  -2   0  10      191.34      225.16      6.51 o 
   0   0  10      423.70      406.31     12.57 o 
   2   0  10      874.62      887.25     22.45 o 
   4   0  10      127.92      116.78      6.35 o 
   6   0  10       26.15       19.15      3.75 o 
   8   0  10       24.38       22.10      3.57 o 
  10   0  10        8.86       18.46      3.77 o 
  12   0  10       15.69       11.69      4.04 o 
 -18   1  10        9.38        7.01      4.68 o 
 -17   1  10        0.29       -3.55      3.55 o 
 -16   1  10       11.02       13.56      4.08 o 
 -15   1  10       41.31       42.64      4.52 o 
 -14   1  10       21.24       19.62      4.01 o 
 -13   1  10        0.65       -1.12      2.03 o 
 -12   1  10      378.53      380.85     10.22 o 
 -11   1  10      174.49      157.54      6.78 o 
 -10   1  10       20.76       17.24      2.11 o 
  -9   1  10       50.87       60.90      2.57 o 
  -8   1  10       12.00       10.39      1.36 o 
  -7   1  10      133.27      137.57      2.80 o 
  -6   1  10      753.60      763.94     10.77 o 
  -5   1  10       11.13       16.80      1.02 o 
  -4   1  10     5439.02     5886.35     68.29 o 
  -3   1  10      536.20      605.94      8.14 o 
  -2   1  10      127.21      144.67      5.23 o 
  -1   1  10        0.39       -0.94      1.92 o 
   0   1  10      448.29      572.66     40.39 o 
   1   1  10      689.63      768.89     11.91 o 
   2   1  10      206.56      231.25      4.60 o 
   3   1  10      160.62      179.08      6.08 o 
   4   1  10       48.75       49.24      2.68 o 
   5   1  10        0.99        2.83      1.73 o 
   6   1  10       11.49        6.70      1.98 o 
   7   1  10      110.97       91.95      3.80 o 
   8   1  10       49.87       39.04      2.87 o 
   9   1  10       13.81       13.17      2.31 o 
  10   1  10        1.48        0.18      2.18 o 
  11   1  10        0.76       -2.39      2.39 o 
  12   1  10       12.62        5.61      2.98 o 
  13   1  10       14.06        9.86      3.16 o 
 -18   2  10        2.39        4.02      5.31 o 
 -17   2  10        0.36        0.34      4.08 o 
 -16   2  10        0.34        5.57      3.75 o 
 -15   2  10       38.51       52.69      5.10 o 
 -14   2  10        0.08       -1.15      2.62 o 
 -13   2  10       43.85       43.86      4.11 o 
 -12   2  10       28.82       28.27      5.47 o 
 -11   2  10       82.05      126.59      5.45 o 
 -10   2  10       10.71        8.85      2.30 o 
  -9   2  10       74.82       75.37      3.16 o 
  -8   2  10      463.15      485.91      9.65 o 
  -7   2  10       44.81       41.23      1.92 o 
  -6   2  10       53.49       51.15      1.79 o 
  -5   2  10       62.89       73.69      2.08 o 
  -4   2  10      213.11      191.87      3.44 o 
  -3   2  10       26.95       35.58      1.33 o 
  -2   2  10       58.30       76.98      3.08 o 
  -1   2  10      306.07      315.35      6.58 o 
   0   2  10       16.15       17.68      1.71 o 
   1   2  10      195.46      178.57      8.41 o 
   2   2  10     1307.77     1436.20     51.63 o 
   3   2  10      123.56      126.37      4.63 o 
   4   2  10       14.42       13.02      2.18 o 
   5   2  10       90.47       83.85      3.64 o 
   6   2  10       98.64      100.56      4.16 o 
   7   2  10        0.24       -1.81      1.81 o 
   8   2  10       30.25       40.14      2.99 o 
   9   2  10       42.47       44.53      3.23 o 
  10   2  10       17.13       13.60      2.91 o 
  11   2  10        4.23        1.94      2.52 o 
  12   2  10        0.45       -2.64      2.64 o 
  13   2  10        1.31       -2.68      3.40 o 
 -17   3  10        6.46        4.78      4.13 o 
 -16   3  10       12.42        8.89      4.30 o 
 -15   3  10      243.06      292.49     13.39 o 
 -14   3  10        5.44        6.01      4.42 o 
 -13   3  10       91.42       81.10      4.74 o 
 -12   3  10        5.76        6.83      2.26 o 
 -11   3  10      949.67      918.62     17.60 o 
 -10   3  10      370.15      341.23      8.06 o 
  -9   3  10      282.68      288.14      6.97 o 
  -8   3  10       93.43       95.96      3.65 o 
  -7   3  10      168.12      162.59      3.98 o 
  -6   3  10        3.13        1.08      0.86 o 
  -5   3  10        1.95        2.36      0.93 o 
  -4   3  10      132.80      134.58      3.20 o 
  -3   3  10      324.18      371.04      6.68 o 
  -2   3  10       18.54       14.85      1.03 o 
  -1   3  10        3.72        7.78      1.11 o 
   0   3  10       16.74       12.83      1.59 o 
   1   3  10       14.91       18.31      3.45 o 
   2   3  10        7.43       12.16      1.98 o 
   3   3  10      646.64      690.82     13.17 o 
   4   3  10        0.74       -0.06      1.59 o 
   5   3  10       13.68       11.56      2.88 o 
   6   3  10       99.72       83.02      3.89 o 
   7   3  10       29.17       22.85      2.77 o 
   8   3  10      103.35       92.75      4.54 o 
   9   3  10       76.36       83.79      4.75 o 
  10   3  10       18.83       16.57      3.20 o 
  11   3  10        0.39       -1.40      2.52 o 
  12   3  10       23.87       30.12      3.57 o 
  13   3  10       34.22       38.96      7.25 o 
 -17   4  10        0.29       -2.30      3.93 o 
 -16   4  10        0.00        2.96      4.78 o 
 -15   4  10       28.90       34.93      5.25 o 
 -14   4  10        1.43       -2.57      2.57 o 
 -13   4  10        0.37        0.10      2.40 o 
 -12   4  10        2.39        2.84      2.14 o 
 -11   4  10        0.35        2.17      1.96 o 
 -10   4  10      588.15      585.95     12.16 o 
  -9   4  10      114.08      125.71      5.39 o 
  -8   4  10      178.28      180.73      5.22 o 
  -7   4  10      157.01      151.34      3.98 o 
  -6   4  10      232.02      228.01      5.22 o 
  -5   4  10      220.07      201.65      4.32 o 
  -4   4  10       19.66       21.89      2.83 o 
  -3   4  10      180.69      183.87      5.67 o 
  -2   4  10      140.65      129.70      4.75 o 
  -1   4  10      782.32      749.81     16.42 o 
   0   4  10      843.99      928.99     24.89 o 
   1   4  10       29.53       22.27      2.37 o 
   2   4  10      253.20      260.09      6.05 o 
   3   4  10       94.25       87.79      3.48 o 
   4   4  10        4.12        1.64      1.76 o 
   5   4  10      122.91      104.18      4.20 o 
   6   4  10       20.30       31.09      2.85 o 
   7   4  10       37.47       31.99      3.11 o 
   8   4  10       25.19       29.44      4.98 o 
   9   4  10       63.81       65.41      4.41 o 
  10   4  10        5.46       12.42      3.72 o 
  11   4  10       11.09       11.56      3.92 o 
  12   4  10       41.96       46.54      6.88 o 
 -16   5  10        3.68        6.90      5.84 o 
 -15   5  10       96.25      113.24     16.19 o 
 -14   5  10        0.58       -2.14      3.34 o 
 -13   5  10       34.63       38.38      4.28 o 
 -12   5  10       15.20       19.48      3.50 o 
 -11   5  10      146.19      135.85      6.02 o 
 -10   5  10      174.04      180.27     11.34 o 
  -9   5  10       12.32        5.17      4.94 o 
  -8   5  10       33.89       25.62      3.29 o 
  -7   5  10       32.22       28.91      4.06 o 
  -6   5  10      278.81      262.88      8.72 o 
  -5   5  10       90.01       88.33      3.62 o 
  -4   5  10      106.60      101.75      3.86 o 
  -3   5  10        9.69        7.66      1.72 o 
  -2   5  10       63.81       50.40      4.19 o 
  -1   5  10      665.28      699.76     14.11 o 
   0   5  10       46.44       43.33      3.75 o 
   1   5  10      617.73      614.22     14.18 o 
   2   5  10      237.26      217.16      7.10 o 
   3   5  10      201.03      193.81      6.76 o 
   4   5  10       15.71       23.14      3.23 o 
   5   5  10        2.73        2.96      2.35 o 
   6   5  10       14.00       14.28      2.95 o 
   7   5  10        9.64       17.55      4.26 o 
   8   5  10        0.48        0.99      2.92 o 
   9   5  10        0.68       -1.46      3.10 o 
  10   5  10        6.91        4.18      3.41 o 
  11   5  10        5.73        7.96      5.06 o 
 -15   6  10       22.37       32.37      6.12 o 
 -14   6  10       16.02       18.57      4.61 o 
 -13   6  10        9.32        7.14      3.98 o 
 -12   6  10       21.12       18.23      4.05 o 
 -11   6  10       64.31       73.74      5.59 o 
 -10   6  10       73.80       78.71      4.96 o 
  -9   6  10        1.63       -0.65      2.90 o 
  -8   6  10      100.87       94.94      6.15 o 
  -7   6  10        9.00        7.73      2.89 o 
  -6   6  10       10.75       13.27      2.82 o 
  -5   6  10       18.53       14.95      3.12 o 
  -4   6  10      395.97      375.99      8.66 o 
  -3   6  10      201.41      200.59      5.63 o 
  -2   6  10       24.15       14.66      3.11 o 
  -1   6  10      475.77      453.41     10.61 o 
   0   6  10      740.53      709.78     14.82 o 
   1   6  10        1.38       -0.29      3.37 o 
   2   6  10       11.29        8.83      2.85 o 
   3   6  10       73.41       76.51      4.64 o 
   4   6  10       17.49       12.90      3.71 o 
   5   6  10        2.44        1.58      2.17 o 
   6   6  10        8.48        7.05      3.16 o 
   7   6  10        7.09        6.71      2.94 o 
   8   6  10        0.77        0.69      2.96 o 
   9   6  10       11.15       12.45      3.66 o 
  10   6  10       14.39       12.98      4.97 o 
 -13   7  10       25.27       22.59      5.68 o 
 -12   7  10       10.37       16.12      4.81 o 
 -11   7  10        6.63        3.38      3.93 o 
 -10   7  10       29.82       22.98      5.84 o 
  -9   7  10        1.03        0.31      4.81 o 
  -8   7  10        6.90        8.82      3.68 o 
  -7   7  10        3.76        5.16      2.66 o 
  -6   7  10       32.47       30.74      4.51 o 
  -5   7  10        1.97       -0.51      2.75 o 
  -4   7  10        0.05       -2.13      2.76 o 
  -3   7  10      203.81      191.53      5.64 o 
  -2   7  10      113.52      105.79      4.44 o 
  -1   7  10      343.96      332.74     10.01 o 
   0   7  10       71.53       76.91      4.57 o 
   1   7  10      192.15      209.34      7.03 o 
   2   7  10      189.24      187.77      6.68 o 
   3   7  10        0.88        3.20      3.04 o 
   4   7  10       11.97       16.00      3.92 o 
   5   7  10       20.05       24.74      4.83 o 
   6   7  10       17.49       25.05      4.34 o 
   7   7  10        0.41       -1.62      2.75 o 
   8   7  10        3.02        2.43      3.02 o 
 -11   8  10        0.58       -1.59      7.96 o 
 -10   8  10       13.75       15.39      8.49 o 
  -9   8  10        1.65       -6.37      6.37 o 
  -8   8  10       71.21       73.25     11.15 o 
  -7   8  10        0.08       -5.84      5.84 o 
  -6   8  10       10.42        9.02      6.90 o 
  -5   8  10      165.92      168.22     12.65 o 
  -4   8  10       18.06       16.77      4.57 o 
  -3   8  10        6.41        7.01      4.66 o 
  -2   8  10       59.11       67.20      5.26 o 
  -1   8  10       24.02       23.81      4.23 o 
   0   8  10       84.49       96.42      6.05 o 
   1   8  10        4.55        8.38      3.72 o 
   2   8  10        1.02        0.70      4.68 o 
   3   8  10        4.22        6.90      4.68 o 
   4   8  10        1.50        3.93      4.59 o 
   5   8  10        0.00       -3.21      4.46 o 
   6   8  10        5.01       11.85      5.48 o 
  -8   9  10       12.48        4.78      7.96 o 
  -7   9  10        0.05        1.06      7.43 o 
  -6   9  10        2.22        3.72      7.43 o 
  -5   9  10       32.21       21.76      8.49 o 
  -4   9  10        0.00        0.53      6.90 o 
  -3   9  10       69.59       64.23     11.15 o 
  -2   9  10       16.79       27.07      8.49 o 
  -1   9  10       34.64       43.26      6.94 o 
   0   9  10       83.37       80.09      8.26 o 
   1   9  10        1.01        3.81      5.21 o 
   2   9  10        0.98        3.56      5.21 o 
   3   9  10        1.19       -0.45      5.21 o 
 -17   0  11       10.77        7.43      5.84 o 
 -15   0  11       43.78       38.40      5.59 o 
 -13   0  11      252.95      226.76     10.57 o 
 -11   0  11       92.77       95.05      6.25 o 
  -9   0  11      677.65      661.38     15.89 o 
  -7   0  11        0.08        1.89      1.99 o 
  -5   0  11        0.00       -0.92      0.99 o 
  -3   0  11     1460.16     1518.18     32.96 o 
  -1   0  11     1131.38     1176.59     51.22 o 
   1   0  11      698.70      697.56     16.64 o 
   3   0  11        0.13        5.92      2.42 o 
   5   0  11      114.54       90.20      6.01 o 
   7   0  11       55.82       67.72      5.97 o 
   9   0  11       60.18       53.21      4.84 o 
  11   0  11       15.93        9.50      3.79 o 
  13   0  11       29.96       28.10      8.23 o 
 -18   1  11        0.04        3.87      4.46 o 
 -17   1  11       11.90       19.37      4.88 o 
 -16   1  11        0.29       -3.03      3.17 o 
 -15   1  11       14.64       16.10      4.21 o 
 -14   1  11        0.70        0.59      2.59 o 
 -13   1  11       52.10       48.87      5.00 o 
 -12   1  11       25.45       27.81      3.05 o 
 -11   1  11       44.83       49.83      3.71 o 
 -10   1  11      320.48      358.95     26.08 o 
  -9   1  11       15.32       12.92      2.03 o 
  -8   1  11       19.10       20.82      1.33 o 
  -7   1  11       17.88        7.91      0.95 o 
  -6   1  11        8.72        8.71      0.93 o 
  -5   1  11     4445.45     4827.77     59.61 o 
  -4   1  11        0.22       -0.67      0.67 o 
  -3   1  11      777.84      812.39     12.07 o 
  -2   1  11      491.70      504.80     14.33 o 
  -1   1  11      247.20      246.32      6.83 o 
   0   1  11       29.56       34.09      2.26 o 
   1   1  11      114.34      129.54      3.60 o 
   2   1  11      190.93      212.75      4.64 o 
   3   1  11      445.23      446.44      9.21 o 
   4   1  11        0.74        2.83      1.98 o 
   5   1  11       14.13       20.11      2.18 o 
   6   1  11        2.02        1.63      1.94 o 
   7   1  11       31.78       30.12      3.46 o 
   8   1  11       20.45       23.92      2.87 o 
   9   1  11        5.12       -2.04      2.04 o 
  10   1  11       10.26       10.30      2.82 o 
  11   1  11        0.33       -2.43      2.43 o 
  12   1  11       11.96       12.36      3.35 o 
  13   1  11       39.35       42.51      4.35 o 
 -18   2  11       12.06       19.91      5.63 o 
 -17   2  11       26.51       39.33      5.81 o 
 -16   2  11       18.82       23.66      4.88 o 
 -15   2  11      117.36      115.91      9.96 o 
 -14   2  11      118.08      132.36      6.83 o 
 -13   2  11      149.29      146.39      6.96 o 
 -12   2  11      298.39      300.70     10.02 o 
 -11   2  11       83.91       95.51      9.98 o 
 -10   2  11      469.25      429.67      9.27 o 
  -9   2  11      719.08      695.12     13.23 o 
  -8   2  11       50.25       49.79      2.54 o 
  -7   2  11        1.25       -0.67      0.68 o 
  -6   2  11      104.20      113.00      2.73 o 
  -5   2  11       53.67       48.04      1.83 o 
  -4   2  11       38.66       39.34      1.40 o 
  -3   2  11      670.16      698.31      9.93 o 
  -2   2  11       99.32       86.49      3.17 o 
  -1   2  11     1345.14     1459.90     23.01 o 
   0   2  11      315.81      321.87      6.83 o 
   1   2  11      203.94      193.04      7.63 o 
   2   2  11       58.85       61.69      2.88 o 
   3   2  11       56.77       63.47      3.06 o 
   4   2  11        9.17        4.97      2.04 o 
   5   2  11        2.38       -0.62      1.61 o 
   6   2  11       94.96       85.88      3.68 o 
   7   2  11       51.33       46.10      3.30 o 
   8   2  11      122.15      118.03      5.01 o 
   9   2  11        0.41        2.64      2.39 o 
  10   2  11       10.30       10.85      2.80 o 
  11   2  11       18.30       13.01      2.96 o 
  12   2  11       31.30       35.40      4.39 o 
 -17   3  11       30.81       40.19      6.01 o 
 -16   3  11        0.33       -3.00      3.00 o 
 -15   3  11        5.46        3.67      3.33 o 
 -14   3  11        1.27       -2.29      2.52 o 
 -13   3  11        9.46        7.18      2.85 o 
 -12   3  11       60.89       68.42      3.71 o 
 -11   3  11       20.40       21.21      2.66 o 
 -10   3  11      456.94      442.68      9.77 o 
  -9   3  11        5.95        1.10      1.85 o 
  -8   3  11        7.97        3.86      2.51 o 
  -7   3  11      102.86       99.12      3.14 o 
  -6   3  11       44.26       47.53      2.30 o 
  -5   3  11      817.20      844.56     12.63 o 
  -4   3  11      394.20      412.74      7.36 o 
  -3   3  11      127.32      103.69      2.59 o 
  -2   3  11       80.90       86.63      2.42 o 
  -1   3  11      475.10      474.63      8.54 o 
   0   3  11       28.80       27.32      2.14 o 
   1   3  11       16.99       24.86      7.96 o 
   2   3  11        0.47        0.01      1.75 o 
   3   3  11        0.10        2.40      1.62 o 
   4   3  11      355.83      352.05      8.04 o 
   5   3  11       47.25       44.29      2.95 o 
   6   3  11       13.68       14.01      2.60 o 
   7   3  11      164.79      151.79      5.95 o 
   8   3  11       36.34       39.49      3.74 o 
   9   3  11       22.37       21.49      2.94 o 
  10   3  11        1.43        2.24      2.62 o 
  11   3  11        0.13        0.33      2.63 o 
  12   3  11       17.86       22.96      3.46 o 
 -17   4  11        3.74        6.37      6.37 o 
 -16   4  11       22.18       26.01      7.96 o 
 -15   4  11       44.90       46.03      7.17 o 
 -14   4  11       10.91       10.75      3.49 o 
 -13   4  11        5.54        5.06      2.38 o 
 -12   4  11      110.25      126.81      5.18 o 
 -11   4  11       14.51       16.00      3.99 o 
 -10   4  11      615.18      620.15     12.73 o 
  -9   4  11      415.67      427.71      9.46 o 
  -8   4  11      466.48      421.20      9.13 o 
  -7   4  11        0.81       -1.61      1.61 o 
  -6   4  11      423.69      412.68      9.74 o 
  -5   4  11       83.67       73.77      2.90 o 
  -4   4  11       93.13       99.95      4.29 o 
  -3   4  11      310.31      308.69      7.24 o 
  -2   4  11        2.31       -0.78      1.87 o 
  -1   4  11      161.89      149.80      5.35 o 
   0   4  11        1.25        3.05      2.76 o 
   1   4  11        4.14        6.13      2.00 o 
   2   4  11      154.85      140.01      4.85 o 
   3   4  11        0.01       -0.43      1.99 o 
   4   4  11       37.34       25.93      4.23 o 
   5   4  11       20.59       16.89      3.03 o 
   6   4  11       35.21       32.36      3.82 o 
   7   4  11       26.12       12.56      3.41 o 
   8   4  11      122.37      116.71      6.42 o 
   9   4  11       57.30       61.27      5.31 o 
  10   4  11        3.82        9.27      4.06 o 
  11   4  11        9.17       11.93      4.10 o 
 -16   5  11       20.02       20.17      7.43 o 
 -15   5  11       43.32       51.49      8.49 o 
 -14   5  11        4.95        6.49      3.73 o 
 -13   5  11        0.26       -2.69      2.69 o 
 -12   5  11       14.47        9.42      2.99 o 
 -11   5  11       22.93       28.50      3.55 o 
 -10   5  11       16.62       15.25      3.02 o 
  -9   5  11      108.03      100.14      5.10 o 
  -8   5  11       19.23       12.53      2.89 o 
  -7   5  11      381.22      383.53     11.48 o 
  -6   5  11      238.05      218.55      7.93 o 
  -5   5  11       34.49       27.56      3.36 o 
  -4   5  11        0.44       -1.88      1.88 o 
  -3   5  11       13.52        7.20      2.11 o 
  -2   5  11      705.36      676.88     13.82 o 
  -1   5  11      366.01      349.39      8.54 o 
   0   5  11       81.69       74.64      4.12 o 
   1   5  11       70.29       68.28      4.90 o 
   2   5  11      156.32      158.97      7.24 o 
   3   5  11      223.25      235.10     10.36 o 
   4   5  11      321.89      317.92      9.76 o 
   5   5  11       30.16       43.56      4.64 o 
   6   5  11        6.31        7.00      3.02 o 
   7   5  11       70.83       64.04      6.96 o 
   8   5  11        1.90       -1.24      3.10 o 
   9   5  11       71.12       67.68      5.41 o 
  10   5  11       14.62       16.13      4.10 o 
 -15   6  11        1.96       -2.55      4.42 o 
 -14   6  11       13.03       18.20      4.61 o 
 -13   6  11        9.54       10.70      3.85 o 
 -12   6  11        9.86        9.20      3.52 o 
 -11   6  11       21.45       18.34      3.75 o 
 -10   6  11       26.89       32.17      5.30 o 
  -9   6  11       57.14       58.01      4.79 o 
  -8   6  11        5.97        8.54      2.92 o 
  -7   6  11      109.67      122.25      6.20 o 
  -6   6  11       52.63       45.25      3.97 o 
  -5   6  11       80.66       72.03      4.15 o 
  -4   6  11       76.09       80.97      5.07 o 
  -3   6  11      311.19      313.82      9.00 o 
  -2   6  11      161.11      147.06      4.96 o 
  -1   6  11        1.89       -2.59      2.86 o 
   0   6  11        0.87       -2.53      2.53 o 
   1   6  11       61.86       67.75      6.14 o 
   2   6  11       12.83        9.96      2.90 o 
   3   6  11       75.70       59.63      5.00 o 
   4   6  11       50.85       51.67      5.97 o 
   5   6  11        5.26        6.58      2.76 o 
   6   6  11       12.09       15.60      3.15 o 
   7   6  11       52.81       47.08      6.22 o 
   8   6  11        1.01        3.57      3.34 o 
   9   6  11        0.85       -0.39      3.41 o 
 -13   7  11        3.63        3.94      3.86 o 
 -12   7  11        7.89       10.72      4.42 o 
 -11   7  11       13.08       11.01      4.02 o 
 -10   7  11       19.70       12.23      4.78 o 
  -9   7  11        3.64        4.15      3.36 o 
  -8   7  11       10.27       11.98      3.36 o 
  -7   7  11       25.48       16.25      3.36 o 
  -6   7  11      240.79      225.44     10.22 o 
  -5   7  11       26.85       25.58      3.66 o 
  -4   7  11      202.25      181.91      6.12 o 
  -3   7  11      179.56      184.90      5.67 o 
  -2   7  11       37.59       40.13      3.40 o 
  -1   7  11        1.27       -2.11      2.33 o 
   0   7  11       17.35       20.66      3.27 o 
   1   7  11        1.41        5.27      3.18 o 
   2   7  11        6.14        3.74      3.21 o 
   3   7  11       35.14       38.20      5.25 o 
   4   7  11        0.47        2.31      3.54 o 
   5   7  11        1.16        3.88      3.41 o 
   6   7  11        0.02        3.45      4.13 o 
   7   7  11       15.38       11.71      3.20 o 
   8   7  11        8.04        7.26      3.31 o 
 -11   8  11        0.07       -3.18      7.43 o 
 -10   8  11        0.00        4.78      7.43 o 
  -9   8  11        8.05        5.84      7.43 o 
  -8   8  11       13.87       16.99      7.96 o 
  -7   8  11       16.76       19.11      7.43 o 
  -6   8  11       15.74       20.17      7.43 o 
  -5   8  11        3.89       -2.91      4.68 o 
  -4   8  11       35.46       38.87      5.42 o 
  -3   8  11        0.01       13.78      7.39 o 
  -2   8  11      146.21      131.87      8.45 o 
  -1   8  11       11.79        2.19      4.07 o 
   0   8  11       18.55       17.41      4.66 o 
   1   8  11       44.84       48.25      6.73 o 
   2   8  11       19.58       13.25      5.21 o 
   3   8  11        2.09        0.02      4.59 o 
   4   8  11       32.06       32.99      6.12 o 
   5   8  11       13.36        4.29      5.06 o 
  -7   9  11        1.46        6.37      7.43 o 
  -6   9  11        7.61       17.52      8.49 o 
  -5   9  11       16.86       19.64      8.49 o 
  -4   9  11       61.70       60.51     10.62 o 
  -3   9  11      134.43      122.62     13.80 o 
  -2   9  11       26.50       49.90     10.09 o 
  -1   9  11        0.37       -3.93      4.59 o 
   0   9  11        4.00        1.99      5.57 o 
   1   9  11        6.21        2.92      6.10 o 
   2   9  11        4.81        7.71      5.43 o 
 -18   0  12       16.52       16.99      6.90 o 
 -16   0  12       56.92       73.63     10.62 o 
 -14   0  12       19.25       18.71      4.32 o 
 -12   0  12      635.50      567.17     19.20 o 
 -10   0  12     1270.14     1220.87     35.22 o 
  -8   0  12       25.65       26.77      3.43 o 
  -6   0  12      670.05      705.57     16.55 o 
  -4   0  12      165.42      167.31      4.42 o 
  -2   0  12      165.69      186.49      7.31 o 
   0   0  12     1188.78     1207.86     32.84 o 
   2   0  12       58.34       54.91      4.46 o 
   4   0  12       39.27       63.21      5.06 o 
   6   0  12       39.40       28.24      4.46 o 
   8   0  12       20.36       38.60      4.59 o 
  10   0  12       88.09       91.77      6.30 o 
  12   0  12       45.22       35.35      6.25 o 
 -18   1  12       27.09       30.71      5.63 o 
 -17   1  12        1.29        2.12      3.93 o 
 -16   1  12        9.78        6.90      3.40 o 
 -15   1  12        6.42        7.25      3.20 o 
 -14   1  12       44.13       41.95      4.11 o 
 -13   1  12       95.86       89.86      5.84 o 
 -12   1  12      738.30      731.95     18.83 o 
 -11   1  12       56.74       60.98      4.68 o 
 -10   1  12     1012.03     1066.73     55.70 o 
  -9   1  12      213.88      217.26      6.02 o 
  -8   1  12        0.13       -0.80      1.19 o 
  -7   1  12        7.27        6.64      1.08 o 
  -6   1  12       19.38       13.95      1.17 o 
  -5   1  12      468.57      453.65      6.20 o 
  -4   1  12       84.40       84.14      1.92 o 
  -3   1  12        0.52       -0.89      0.89 o 
  -2   1  12        2.91        1.71      1.46 o 
  -1   1  12      405.52      429.99     19.31 o 
   0   1  12     1192.59     1385.78     23.20 o 
   1   1  12       68.65       70.91      3.75 o 
   2   1  12      475.01      453.05     10.48 o 
   3   1  12      121.26      108.95      3.90 o 
   4   1  12      122.78      103.30      3.94 o 
   5   1  12        0.28        1.38      1.98 o 
   6   1  12        2.08        4.58      2.51 o 
   7   1  12       23.53       12.80      2.51 o 
   8   1  12       21.11       12.37      2.64 o 
   9   1  12        1.85        1.18      2.21 o 
  10   1  12       40.97       53.85      4.04 o 
  11   1  12       28.55       33.10      3.81 o 
  12   1  12        2.89       -1.44      2.97 o 
 -18   2  12        3.05        7.74      4.46 o 
 -17   2  12       13.21       17.56      5.31 o 
 -16   2  12        0.98        2.82      9.02 o 
 -15   2  12        0.29       -1.58      2.92 o 
 -14   2  12       36.69       42.44      4.39 o 
 -13   2  12        7.32        4.99      2.83 o 
 -12   2  12      124.03      117.33      9.64 o 
 -11   2  12      129.67      140.02      5.52 o 
 -10   2  12      472.87      498.35     17.56 o 
  -9   2  12      294.77      281.31      6.78 o 
  -8   2  12       18.36       12.20      1.61 o 
  -7   2  12      444.67      452.81      8.78 o 
  -6   2  12        8.53        5.56      0.99 o 
  -5   2  12        1.06        1.96      0.86 o 
  -4   2  12       23.37       22.19      1.16 o 
  -3   2  12        0.19       -0.17      0.71 o 
  -2   2  12      232.27      244.05      5.52 o 
  -1   2  12      422.41      435.62      7.94 o 
   0   2  12        0.38        1.39      1.78 o 
   1   2  12        8.83       12.54      1.71 o 
   2   2  12        6.90        6.43      1.75 o 
   3   2  12      265.50      289.96      6.92 o 
   4   2  12       11.64       10.24      2.37 o 
   5   2  12       12.04       11.78      2.51 o 
   6   2  12       53.64       52.79      3.35 o 
   7   2  12       20.08       19.76      2.80 o 
   8   2  12       18.82       13.48      2.78 o 
   9   2  12       22.21       18.59      3.02 o 
  10   2  12       10.96       11.79      3.00 o 
  11   2  12        0.24       -2.74      2.82 o 
  12   2  12        7.30        1.92      3.09 o 
 -17   3  12        8.67        3.90      4.30 o 
 -16   3  12        0.06        1.33      3.38 o 
 -15   3  12       18.77       24.59      4.71 o 
 -14   3  12       96.27       92.93      6.07 o 
 -13   3  12       51.18       40.14      4.28 o 
 -12   3  12      299.90      317.54      8.93 o 
 -11   3  12      117.19      117.94      4.71 o 
 -10   3  12       44.93       38.91      2.90 o 
  -9   3  12      489.60      487.18     10.22 o 
  -8   3  12       52.47       51.77      3.30 o 
  -7   3  12      905.77      845.97     17.19 o 
  -6   3  12      142.02      130.64      3.14 o 
  -5   3  12       42.66       45.31      1.84 o 
  -4   3  12       86.58       82.77      2.49 o 
  -3   3  12       46.00       43.41      1.78 o 
  -2   3  12        5.97        4.18      1.06 o 
  -1   3  12        9.10       11.12      1.51 o 
   0   3  12      326.20      338.52      7.51 o 
   1   3  12      320.34      342.82     10.49 o 
   2   3  12        0.52        0.59      4.06 o 
   3   3  12       41.52       43.09      3.68 o 
   4   3  12       43.86       44.64      3.28 o 
   5   3  12       52.38       32.85      3.68 o 
   6   3  12       28.15       32.43      3.25 o 
   7   3  12        2.15       -2.41      2.41 o 
   8   3  12       46.75       37.04      3.31 o 
   9   3  12        6.80        7.20      2.70 o 
  10   3  12       23.97       26.16      3.31 o 
  11   3  12       23.59       24.66      3.45 o 
 -17   4  12        0.01       -3.18      6.37 o 
 -16   4  12       19.94       20.17      6.90 o 
 -15   4  12       63.13       55.74      9.02 o 
 -14   4  12       10.40        5.18      4.32 o 
 -13   4  12       18.00       16.74      3.88 o 
 -12   4  12        2.59        1.92      2.42 o 
 -11   4  12        0.09        4.18      4.15 o 
 -10   4  12       21.34       29.73     10.88 o 
  -9   4  12        0.59       -1.96      3.04 o 
  -8   4  12       23.87       23.27      3.15 o 
  -7   4  12      119.29      122.04      5.83 o 
  -6   4  12       86.58       94.22      3.55 o 
  -5   4  12      168.83      167.02      4.69 o 
  -4   4  12      146.31      163.97      5.47 o 
  -3   4  12      180.98      155.60      4.73 o 
  -2   4  12       15.31       12.82      2.35 o 
  -1   4  12        7.99        7.24      2.17 o 
   0   4  12       34.05       41.64      2.54 o 
   1   4  12        4.57        0.71      1.99 o 
   2   4  12       58.64       49.69      5.36 o 
   3   4  12      488.19      478.08     13.13 o 
   4   4  12        0.23       -1.11      2.34 o 
   5   4  12       26.35       21.40      3.51 o 
   6   4  12      316.95      313.71     10.38 o 
   7   4  12        2.03        4.87      3.23 o 
   8   4  12      144.57      161.67      7.53 o 
   9   4  12        0.20       -2.44      3.03 o 
  10   4  12        3.46        1.44      3.07 o 
  11   4  12        1.38        0.64      3.21 o 
 -16   5  12        0.65        4.25      5.84 o 
 -15   5  12       23.18       30.79      7.43 o 
 -14   5  12       31.78       23.89      6.37 o 
 -13   5  12        4.30        2.15      3.05 o 
 -12   5  12        1.79       -2.04      2.78 o 
 -11   5  12        8.28        8.37      2.78 o 
 -10   5  12       11.64       15.21      3.00 o 
  -9   5  12       34.14       34.55      4.64 o 
  -8   5  12       64.14       74.67      6.96 o 
  -7   5  12     1072.03      993.21     24.47 o 
  -6   5  12       30.53       33.24      3.68 o 
  -5   5  12      721.25      660.17     14.82 o 
  -4   5  12       99.40       76.74      4.23 o 
  -3   5  12       18.37       16.68      2.69 o 
  -2   5  12       22.62       14.86      5.59 o 
  -1   5  12      363.63      371.80     10.20 o 
   0   5  12        9.77        8.33      3.01 o 
   1   5  12      242.59      229.86     10.69 o 
   2   5  12       64.95       56.61      5.97 o 
   3   5  12        1.13        1.01      2.49 o 
   4   5  12       25.57       24.44      3.19 o 
   5   5  12       47.63       39.40      3.80 o 
   6   5  12       39.25       34.04      4.11 o 
   7   5  12       19.29       24.05      3.89 o 
   8   5  12       25.06       27.60      4.26 o 
   9   5  12       83.86       89.05      9.29 o 
  10   5  12       34.56       25.98      5.00 o 
 -14   6  12        6.74        2.14      3.85 o 
 -13   6  12        0.08       -4.65      4.91 o 
 -12   6  12        3.17        0.16      3.25 o 
 -11   6  12       16.17       22.59      3.94 o 
 -10   6  12        3.41        2.75      4.65 o 
  -9   6  12        0.24        0.40      2.91 o 
  -8   6  12        6.68        2.00      2.54 o 
  -7   6  12        3.69        1.66      2.56 o 
  -6   6  12       67.88       70.08      4.83 o 
  -5   6  12       49.32       40.69      3.55 o 
  -4   6  12      145.80      143.14      5.26 o 
  -3   6  12       28.06       31.65      2.67 o 
  -2   6  12      190.69      191.57      5.57 o 
  -1   6  12        1.12       -0.97      2.74 o 
   0   6  12       45.37       44.56      4.10 o 
   1   6  12       34.82       32.32      4.47 o 
   2   6  12      120.00      123.10     10.62 o 
   3   6  12       49.31       40.37      5.63 o 
   4   6  12       29.07       25.06      6.90 o 
   5   6  12        2.15       -0.48      2.43 o 
   6   6  12       43.47       53.37      7.20 o 
   7   6  12        0.11       -2.84      2.84 o 
   8   6  12       26.92       30.57      6.46 o 
   9   6  12        2.05        3.18      7.43 o 
 -13   7  12        0.33       -3.57      3.93 o 
 -12   7  12        0.32        2.54      4.02 o 
 -11   7  12        0.06       -2.65      3.21 o 
 -10   7  12        1.38       -3.43      3.43 o 
  -9   7  12       87.07       95.50      7.14 o 
  -8   7  12       21.46       27.43      4.05 o 
  -7   7  12       61.17       61.86      8.45 o 
  -6   7  12        2.69        3.34      2.87 o 
  -5   7  12      104.16      102.26      5.34 o 
  -4   7  12        0.27        3.05      2.33 o 
  -3   7  12        4.87        3.32      2.37 o 
  -2   7  12       66.27       85.56      8.13 o 
  -1   7  12        0.20        1.53      2.71 o 
   0   7  12       24.46       20.99      3.66 o 
   1   7  12        8.68        6.22      3.29 o 
   2   7  12       46.38       39.36      4.21 o 
   3   7  12       35.65       41.57      5.81 o 
   4   7  12        4.10        8.43      4.68 o 
   5   7  12       54.44       73.64      8.76 o 
   6   7  12        0.31       -3.98      3.98 o 
   7   7  12        0.08       -3.39      4.30 o 
 -10   8  12        2.13        0.53      6.90 o 
  -9   8  12        0.20       -6.37      6.37 o 
  -8   8  12       22.58        8.49      7.96 o 
  -7   8  12       16.99       31.32      8.49 o 
  -6   8  12       19.02       14.25      4.02 o 
  -5   8  12      123.82      110.71      7.52 o 
  -4   8  12        1.09        1.58      2.81 o 
  -3   8  12        3.51        6.35      2.88 o 
  -2   8  12       10.36       14.23      2.96 o 
  -1   8  12        4.59       -2.05      2.70 o 
   0   8  12        7.03        9.04      3.17 o 
   1   8  12       35.55       28.69      4.88 o 
   2   8  12        7.01        3.72      4.05 o 
   3   8  12        0.76       -0.14      3.77 o 
   4   8  12        4.46        4.78      6.90 o 
  -6   9  12        0.35       -1.06      6.90 o 
  -5   9  12        0.05        2.12      6.90 o 
  -4   9  12        8.28        6.90      7.96 o 
  -3   9  12        1.16        3.18      7.43 o 
  -2   9  12       17.55       11.68      7.96 o 
  -1   9  12        2.39        1.59      7.43 o 
   0   9  12       22.16       18.05      6.01 o 
 -17   0  13      133.79      149.16     13.27 o 
 -15   0  13        0.09        4.63      3.98 o 
 -13   0  13       21.31       23.59      4.50 o 
 -11   0  13      152.60      158.93      7.91 o 
  -9   0  13       62.63       58.39      5.84 o 
  -7   0  13       13.77       14.83      1.79 o 
  -5   0  13       26.97       34.11      1.83 o 
  -3   0  13        0.01        6.06      2.16 o 
  -1   0  13       60.13       43.18      3.93 o 
   1   0  13      589.14      673.39     20.26 o 
   3   0  13      220.49      190.24      8.81 o 
   5   0  13      362.64      240.48     10.51 o 
   7   0  13        3.31       -2.43      3.55 o 
   9   0  13        2.00        2.26      3.97 o 
  11   0  13        3.13        8.00      4.64 o 
 -18   1  13        0.02        6.64      4.50 o 
 -17   1  13       50.69       48.53      6.18 o 
 -16   1  13        3.23        6.35      3.24 o 
 -15   1  13       44.29       44.23      4.52 o 
 -14   1  13       18.73       19.06      3.35 o 
 -13   1  13      339.08      321.36     10.70 o 
 -12   1  13       37.60       43.70      3.75 o 
 -11   1  13      819.47      804.79     19.95 o 
 -10   1  13      376.27      366.29     10.51 o 
  -9   1  13       55.18       50.62      2.86 o 
  -8   1  13      398.88      402.89      9.11 o 
  -7   1  13      112.03       99.59      2.95 o 
  -6   1  13       89.57       89.35      2.50 o 
  -5   1  13        6.43        7.00      0.93 o 
  -4   1  13      107.81      107.13      2.63 o 
  -3   1  13      394.15      395.25      9.06 o 
  -2   1  13      132.35      162.58      8.04 o 
  -1   1  13        2.84        5.55      1.71 o 
   0   1  13      314.86      305.31     10.89 o 
   1   1  13        0.05       -1.69      1.71 o 
   2   1  13        1.98        1.65      2.02 o 
   3   1  13       10.91       14.44      2.45 o 
   4   1  13       52.94       32.11      3.11 o 
   5   1  13       27.36       28.53      3.23 o 
   6   1  13        1.30        1.33      2.39 o 
   7   1  13        0.69        1.63      2.35 o 
   8   1  13        1.82       -0.10      2.19 o 
   9   1  13        0.73       -2.08      2.08 o 
  10   1  13        2.93        1.78      2.81 o 
  11   1  13       51.08       61.30      4.80 o 
  12   1  13        8.74       15.80      6.56 o 
 -18   2  13        6.01       18.43      5.43 o 
 -17   2  13       35.55       35.63      5.43 o 
 -16   2  13        4.58       -1.86      3.38 o 
 -15   2  13       17.28       27.34      4.07 o 
 -14   2  13        0.23       -1.58      2.50 o 
 -13   2  13        0.00        0.19      2.50 o 
 -12   2  13      569.01      567.41     16.38 o 
 -11   2  13      362.52      372.50      9.44 o 
 -10   2  13        0.74       -1.73      1.73 o 
  -9   2  13      678.69      688.44     13.42 o 
  -8   2  13      228.83      212.49      5.52 o 
  -7   2  13       94.21      101.10      3.20 o 
  -6   2  13       27.06       18.49      1.51 o 
  -5   2  13      121.37      109.18      2.90 o 
  -4   2  13        0.05       -0.47      0.91 o 
  -3   2  13      874.04      934.79     13.14 o 
  -2   2  13       48.72       37.00      3.10 o 
  -1   2  13      529.92      521.95     10.29 o 
   0   2  13      250.45      253.25      6.24 o 
   1   2  13       12.47       17.28      2.37 o 
   2   2  13      220.84      224.71      8.12 o 
   3   2  13       15.64       16.88      2.63 o 
   4   2  13      207.18      207.28      6.76 o 
   5   2  13      287.33      231.36      8.81 o 
   6   2  13        8.64        7.16      2.39 o 
   7   2  13        4.76        3.05      2.40 o 
   8   2  13        5.62        3.88      3.27 o 
   9   2  13        7.99        5.09      3.31 o 
  10   2  13        2.79       -1.16      2.72 o 
  11   2  13       13.52        8.66      3.25 o 
 -17   3  13        2.95        6.18      4.78 o 
 -16   3  13       67.37       85.80      7.31 o 
 -15   3  13        2.92        0.83      3.45 o 
 -14   3  13        4.67        4.71      2.79 o 
 -13   3  13       35.64       36.28      3.96 o 
 -12   3  13       42.27       42.04      4.15 o 
 -11   3  13      143.46      145.42      6.44 o 
 -10   3  13      115.06      128.54      6.13 o 
  -9   3  13        0.01       -2.20      2.20 o 
  -8   3  13       65.52       61.17      4.14 o 
  -7   3  13      205.91      187.37      6.51 o 
  -6   3  13       55.73       53.53      2.41 o 
  -5   3  13       14.79       18.93      1.41 o 
  -4   3  13      100.13       94.50      2.75 o 
  -3   3  13       64.91       58.04      1.99 o 
  -2   3  13       64.00       73.76      2.61 o 
  -1   3  13     1474.11     1454.67     27.67 o 
   0   3  13      148.90      128.90      9.63 o 
   1   3  13      258.04      279.47      8.92 o 
   2   3  13      132.70      122.56      6.62 o 
   3   3  13       57.26       58.43      4.27 o 
   4   3  13       36.56       21.46      2.66 o 
   5   3  13       13.56        4.79      2.12 o 
   6   3  13        1.91        1.73      2.61 o 
   7   3  13        0.80       -1.68      2.24 o 
   8   3  13        0.95       -2.32      2.32 o 
   9   3  13        4.19        3.71      2.68 o 
  10   3  13        0.30       -2.59      2.59 o 
  11   3  13        1.91       -2.64      2.64 o 
 -17   4  13        0.26        1.59      5.84 o 
 -16   4  13       29.52       26.54      6.90 o 
 -15   4  13        0.46       -4.25      4.25 o 
 -14   4  13       11.20        5.80      4.32 o 
 -13   4  13       19.66       19.74      5.04 o 
 -12   4  13       45.11       46.20      4.61 o 
 -11   4  13      112.61       91.49      5.01 o 
 -10   4  13        3.85        4.51      3.37 o 
  -9   4  13      136.62      132.07      6.37 o 
  -8   4  13      325.96      294.83     14.19 o 
  -7   4  13       11.41       11.93      2.75 o 
  -6   4  13      515.21      486.65      9.98 o 
  -5   4  13      160.63      136.35      4.21 o 
  -4   4  13      290.22      276.17      6.57 o 
  -3   4  13      606.93      559.45     11.65 o 
  -2   4  13        4.77        1.29      2.22 o 
  -1   4  13       90.94      125.06      8.98 o 
   0   4  13       64.92       59.03      3.81 o 
   1   4  13      415.64      425.39     11.76 o 
   2   4  13       31.88       25.62      4.85 o 
   3   4  13       24.27       32.50      3.58 o 
   4   4  13       16.80       21.47      3.28 o 
   5   4  13       74.94       89.13      5.52 o 
   6   4  13        1.56        3.32      3.02 o 
   7   4  13        4.50        2.49      3.03 o 
   8   4  13        3.77        4.60      3.47 o 
   9   4  13       15.65       21.13      3.75 o 
  10   4  13        1.83       -3.05      3.05 o 
 -16   5  13       27.79       44.59      8.49 o 
 -15   5  13        0.05       -1.59      4.78 o 
 -14   5  13        6.69        6.90      5.31 o 
 -13   5  13        0.35       -1.06      3.23 o 
 -12   5  13       54.07       63.97      4.68 o 
 -11   5  13        0.03        0.19      2.61 o 
 -10   5  13       12.63        8.53      3.15 o 
  -9   5  13        0.21        3.24      2.64 o 
  -8   5  13       24.89       27.36      3.49 o 
  -7   5  13        3.54        0.98      2.47 o 
  -6   5  13        5.89        2.12      2.18 o 
  -5   5  13      105.67       97.56      4.78 o 
  -4   5  13      225.46      231.73      6.50 o 
  -3   5  13       61.29       65.87      4.03 o 
  -2   5  13       37.93       50.02      4.78 o 
  -1   5  13      883.31      940.19     35.88 o 
   0   5  13       12.56        6.98      6.24 o 
   1   5  13      696.35      708.63     19.41 o 
   2   5  13      351.08      357.98     14.45 o 
   3   5  13        1.45        2.41      2.41 o 
   4   5  13       12.12       16.85      3.07 o 
   5   5  13        2.64        3.67      2.76 o 
   6   5  13        4.82        2.82      6.29 o 
   7   5  13        1.20        1.79      3.20 o 
   8   5  13        0.02       -1.00      3.30 o 
   9   5  13       10.17       14.57      6.19 o 
 -14   6  13       15.69       21.21      5.20 o 
 -13   6  13        0.32       -3.19      3.19 o 
 -12   6  13        0.50       -3.13      3.13 o 
 -11   6  13        9.30       12.39      3.55 o 
 -10   6  13       23.76       33.17      4.38 o 
  -9   6  13       37.81       35.67      4.30 o 
  -8   6  13        0.35        2.77      4.41 o 
  -7   6  13       11.20        6.67      3.68 o 
  -6   6  13        7.68        8.40      3.48 o 
  -5   6  13        9.54       11.42      2.80 o 
  -4   6  13       64.73       62.62      4.07 o 
  -3   6  13       15.78       16.61      3.29 o 
  -2   6  13        2.50        2.21      2.60 o 
  -1   6  13       10.36        3.59      3.47 o 
   0   6  13       64.98       63.44      5.69 o 
   1   6  13       32.93       33.73      4.47 o 
   2   6  13        9.94       13.27      3.85 o 
   3   6  13        6.55        5.98      4.25 o 
   4   6  13       26.12       26.56      5.43 o 
   5   6  13        1.35        2.54      2.75 o 
   6   6  13       12.40       16.53      3.34 o 
   7   6  13       15.17       18.06      3.73 o 
   8   6  13       19.19       26.46      4.29 o 
 -13   7  13        4.63       -2.12      4.78 o 
 -12   7  13       34.07       44.42      5.98 o 
 -11   7  13       33.81       45.29      5.87 o 
 -10   7  13        1.26        9.91      8.49 o 
  -9   7  13        0.51        2.60      3.72 o 
  -8   7  13        6.52        2.05      3.86 o 
  -7   7  13        1.32        2.84      2.94 o 
  -6   7  13        5.20        7.64      4.33 o 
  -5   7  13       28.32       40.34      3.72 o 
  -4   7  13       94.26       93.81      5.11 o 
  -3   7  13        5.03        2.21      2.86 o 
  -2   7  13       13.18        8.56      3.01 o 
  -1   7  13       30.01       31.21      4.90 o 
   0   7  13        5.90        5.64      3.71 o 
   1   7  13       94.50       91.00      8.06 o 
   2   7  13        5.80        5.56      3.84 o 
   3   7  13       16.96       18.83      5.06 o 
   4   7  13        6.47       14.45      8.49 o 
   5   7  13        2.61        6.64      4.88 o 
   6   7  13        0.80        6.61      4.84 o 
 -10   8  13        0.62       -4.78      6.90 o 
  -9   8  13        2.83        6.69      5.04 o 
  -8   8  13        1.26        4.60      6.10 o 
  -7   8  13        3.37       -1.70      3.53 o 
  -6   8  13        1.07        0.28      3.45 o 
  -5   8  13       14.50       14.22      4.02 o 
  -4   8  13       18.63       17.50      3.66 o 
  -3   8  13       16.38       16.28      3.66 o 
  -2   8  13        0.33       -2.96      2.96 o 
  -1   8  13        9.48        5.92      3.29 o 
   0   8  13        2.99        2.70      2.96 o 
   1   8  13        4.75        3.45      4.50 o 
   2   8  13        8.34       12.94      5.84 o 
   3   8  13        3.02        3.27      4.84 o 
   4   8  13       32.22       66.35     10.62 o 
  -4   9  13       77.46       90.77     12.74 o 
  -3   9  13        0.50       -1.06      6.90 o 
  -2   9  13       22.19       18.58      8.49 o 
 -18   0  14       52.50       64.76     10.09 o 
 -16   0  14        3.88        3.11      3.93 o 
 -14   0  14       21.11       17.10      4.02 o 
 -12   0  14      426.24      415.37     15.11 o 
 -10   0  14      208.95      189.90      8.44 o 
  -8   0  14      111.92      123.45      4.75 o 
  -6   0  14        0.15       -0.53      1.14 o 
  -4   0  14      524.34      571.43     13.89 o 
  -2   0  14       66.36       65.72      4.68 o 
   0   0  14        9.98       12.03      3.32 o 
   2   0  14        2.82       10.09      5.31 o 
   4   0  14        0.78        0.25      3.17 o 
   6   0  14       10.36       20.05      4.68 o 
   8   0  14        0.93       -2.15      3.03 o 
  10   0  14       96.08      105.34      7.12 o 
 -18   1  14       31.83       43.00      8.76 o 
 -17   1  14        7.25        4.78      3.75 o 
 -16   1  14        0.03       -2.36      2.92 o 
 -15   1  14       15.94       11.44      3.70 o 
 -14   1  14       15.78       17.52      3.35 o 
 -13   1  14       50.46       49.36      4.29 o 
 -12   1  14        0.02        0.69      2.26 o 
 -11   1  14       48.58       47.74      4.30 o 
 -10   1  14      208.09      215.36      7.40 o 
  -9   1  14      103.58      114.23      8.38 o 
  -8   1  14      331.23      326.37      7.92 o 
  -7   1  14        9.48       13.35      1.48 o 
  -6   1  14      246.52      250.32      5.15 o 
  -5   1  14       76.74       79.51      2.47 o 
  -4   1  14       79.49       66.64      2.25 o 
  -3   1  14      118.90      123.30      4.49 o 
  -2   1  14       70.90       95.21      5.36 o 
  -1   1  14      602.53      654.03     21.70 o 
   0   1  14      153.98      152.97      5.36 o 
   1   1  14        9.28        4.02      2.30 o 
   2   1  14        6.89        1.47      2.45 o 
   3   1  14       38.56       25.90      2.90 o 
   4   1  14      471.39      502.07     12.13 o 
   5   1  14        0.15       -2.53      2.53 o 
   6   1  14      354.21      326.91      9.47 o 
   7   1  14       27.26       35.94      3.24 o 
   8   1  14        4.10       -2.37      2.37 o 
   9   1  14        5.81        4.10      2.58 o 
  10   1  14        6.30        1.65      3.29 o 
  11   1  14        0.22       -2.20      2.92 o 
 -18   2  14       54.07       66.63      7.13 o 
 -17   2  14        0.43        1.90      3.93 o 
 -16   2  14        1.13        5.31      3.75 o 
 -15   2  14        2.25        4.07      2.95 o 
 -14   2  14        0.16        0.20      2.96 o 
 -13   2  14       25.77       24.13      4.69 o 
 -12   2  14        0.57        4.82      2.31 o 
 -11   2  14        9.55        8.89      2.51 o 
 -10   2  14      303.03      300.77      8.06 o 
  -9   2  14        1.30       -1.69      1.69 o 
  -8   2  14        1.72       -1.69      1.69 o 
  -7   2  14      233.36      226.95      6.29 o 
  -6   2  14      429.25      395.24      7.34 o 
  -5   2  14      210.04      198.57      4.51 o 
  -4   2  14       32.55       48.23      2.20 o 
  -3   2  14        2.54        4.82      1.36 o 
  -2   2  14      669.34      676.56     12.81 o 
  -1   2  14        0.35       -0.14      1.96 o 
   0   2  14       20.58       21.50      2.68 o 
   1   2  14       25.08       19.18      3.75 o 
   2   2  14       25.03       28.89      3.82 o 
   3   2  14        3.45       -1.69      2.24 o 
   4   2  14       34.92       31.41      3.30 o 
   5   2  14        6.08        4.73      3.06 o 
   6   2  14        2.54        0.45      2.18 o 
   7   2  14        2.32        1.44      2.32 o 
   8   2  14        6.63       -0.43      2.43 o 
   9   2  14        0.14        1.44      2.67 o 
  10   2  14        7.37        2.90      3.00 o 
  11   2  14        4.82       -0.85      3.01 o 
 -17   3  14        3.62        0.87      7.96 o 
 -16   3  14        9.06        1.33      3.75 o 
 -15   3  14       51.44       57.50      5.39 o 
 -14   3  14        2.49       -1.69      3.15 o 
 -13   3  14        0.69        1.93      2.33 o 
 -12   3  14       83.31       81.72     10.25 o 
 -11   3  14        2.78        0.88      2.07 o 
 -10   3  14      337.52      340.06     13.94 o 
  -9   3  14      151.86      136.92      4.74 o 
  -8   3  14      274.95      277.10      7.39 o 
  -7   3  14       78.83       73.34      3.49 o 
  -6   3  14       29.08       42.58      2.18 o 
  -5   3  14      852.52      849.11     14.02 o 
  -4   3  14      412.58      389.03      6.31 o 
  -3   3  14        4.59        5.33      1.61 o 
  -2   3  14        5.28        1.71      1.52 o 
  -1   3  14     1561.29     1539.46     26.86 o 
   0   3  14      282.85      276.83      7.79 o 
   1   3  14       12.41       10.51      3.91 o 
   2   3  14       12.25        3.27      2.37 o 
   3   3  14       55.09       44.41      3.55 o 
   4   3  14        1.90        1.87      2.74 o 
   5   3  14       12.87        6.15      2.43 o 
   6   3  14       38.39       33.52      3.24 o 
   7   3  14        1.08       -2.26      2.31 o 
   8   3  14        3.54       -0.13      2.56 o 
   9   3  14        2.01        1.17      2.93 o 
  10   3  14        0.62       -1.34      2.82 o 
 -16   4  14        0.16       -4.25      5.31 o 
 -15   4  14       69.61       78.03      9.55 o 
 -14   4  14        7.81       10.62      4.75 o 
 -13   4  14        8.13        7.13      3.94 o 
 -12   4  14       44.27       51.40      5.11 o 
 -11   4  14        2.49        6.91      2.66 o 
 -10   4  14       29.90       27.44      3.16 o 
  -9   4  14       54.35       67.51      4.73 o 
  -8   4  14       33.71       27.25      3.49 o 
  -7   4  14       74.78       58.55      4.20 o 
  -6   4  14      218.25      212.61      6.80 o 
  -5   4  14        3.63        2.04      1.53 o 
  -4   4  14       13.55       11.10      2.18 o 
  -3   4  14       15.98        8.99      2.50 o 
  -2   4  14     1790.21     1788.00     35.26 o 
  -1   4  14      202.05      197.45     20.44 o 
   0   4  14       89.48       98.66      8.74 o 
   1   4  14        9.00       10.30      2.70 o 
   2   4  14       46.47       38.15      4.74 o 
   3   4  14        6.16        6.57      2.94 o 
   4   4  14       85.50       72.86      5.15 o 
   5   4  14        8.53        4.58      3.12 o 
   6   4  14        0.41       -2.69      3.10 o 
   7   4  14        0.22       -2.69      2.69 o 
   8   4  14       14.49       21.78      3.63 o 
   9   4  14       20.52       31.02      4.27 o 
 -15   5  14        0.20        1.59      5.31 o 
 -14   5  14        3.71        0.53      4.25 o 
 -13   5  14       12.68       13.73      4.21 o 
 -12   5  14       32.13       50.52      5.10 o 
 -11   5  14       17.97       16.17      3.38 o 
 -10   5  14       10.77        8.93      3.86 o 
  -9   5  14       36.11       25.53      4.49 o 
  -8   5  14       10.25        8.44      2.64 o 
  -7   5  14       87.64       86.17      5.26 o 
  -6   5  14       94.48       90.61      4.59 o 
  -5   5  14      241.84      237.11      7.38 o 
  -4   5  14      112.63      118.68      5.99 o 
  -3   5  14       13.59       16.92      2.85 o 
  -2   5  14       50.87       56.03      6.35 o 
  -1   5  14      136.94      158.61      7.66 o 
   0   5  14       13.39       15.85      3.72 o 
   1   5  14        3.58        2.83      3.93 o 
   2   5  14       20.95       16.13      2.91 o 
   3   5  14        3.25        0.13      2.75 o 
   4   5  14      123.80      146.16      6.62 o 
   5   5  14       10.96        7.96      3.28 o 
   6   5  14        2.71        4.54      3.26 o 
   7   5  14       80.66       74.40      6.90 o 
   8   5  14       12.11       13.13      4.20 o 
 -14   6  14       16.93       18.05      6.37 o 
 -13   6  14        1.19       -3.47      4.25 o 
 -12   6  14        4.81        2.60      3.62 o 
 -11   6  14       95.39      104.07      7.00 o 
 -10   6  14        0.73        0.09      3.11 o 
  -9   6  14       29.42       36.90      4.69 o 
  -8   6  14        0.29        1.67      5.15 o 
  -7   6  14      141.33      141.30      8.91 o 
  -6   6  14       19.13       21.37      3.04 o 
  -5   6  14       25.06       27.07      3.24 o 
  -4   6  14        0.00       -0.87      2.18 o 
  -3   6  14       50.22       55.54      4.10 o 
  -2   6  14      145.66      148.38      6.23 o 
  -1   6  14        7.18        9.77      3.52 o 
   0   6  14        2.40        9.29      4.13 o 
   1   6  14        0.93       -2.39      3.75 o 
   2   6  14       16.53       17.41      4.68 o 
   3   6  14        6.18        2.39      4.13 o 
   4   6  14        0.02       -1.93      4.08 o 
   5   6  14       42.84       46.12      4.08 o 
   6   6  14        2.39        3.99      3.19 o 
   7   6  14       17.04       24.38      4.17 o 
 -12   7  14        0.94        5.63      5.84 o 
 -11   7  14        5.05        1.82      3.62 o 
 -10   7  14        0.35       -2.44      5.04 o 
  -9   7  14        0.44       -2.85      2.85 o 
  -8   7  14        4.67        5.12      3.80 o 
  -7   7  14       11.68        4.04      3.20 o 
  -6   7  14        0.13        3.68     11.41 o 
  -5   7  14        1.79        1.40      2.99 o 
  -4   7  14       17.52       20.53      3.39 o 
  -3   7  14        1.46        1.01      2.56 o 
  -2   7  14        3.90       12.45      4.82 o 
  -1   7  14       16.08       18.10      3.46 o 
   0   7  14        0.51        0.53      4.13 o 
   1   7  14       28.77       30.58      5.63 o 
   2   7  14        2.49        3.62      4.30 o 
   3   7  14       26.36       42.48      6.38 o 
   4   7  14       17.91       31.67      5.97 o 
   5   7  14       29.81       30.53      6.18 o 
  -9   8  14       10.34        5.95      4.02 o 
  -8   8  14        0.48        4.44      3.69 o 
  -7   8  14       12.90        9.65      4.02 o 
  -6   8  14        0.01        0.29      3.45 o 
  -5   8  14        5.03        3.31      3.62 o 
  -4   8  14        3.57        5.57      3.41 o 
  -3   8  14        8.28        8.27      3.58 o 
  -2   8  14       28.70       35.75      4.61 o 
  -1   8  14       42.85       49.69      5.31 o 
   0   8  14       32.43       39.99      4.98 o 
   1   8  14        0.03        0.00      4.88 o 
   2   8  14        4.83        0.28      5.06 o 
 -17   0  15        6.39        8.49      5.84 o 
 -15   0  15      150.39      164.16     13.80 o 
 -13   0  15        1.14        5.87      3.45 o 
 -11   0  15      524.35      521.39     17.53 o 
  -9   0  15      197.13      214.64      8.77 o 
  -7   0  15       16.42       11.68      2.25 o 
  -5   0  15      837.65      853.02     19.51 o 
  -3   0  15      695.02      729.33     21.38 o 
  -1   0  15     1190.83     1186.94     36.36 o 
   1   0  15      355.16      332.05     12.54 o 
   3   0  15      114.50       70.23      9.02 o 
   5   0  15       85.65       69.82      6.64 o 
   7   0  15        5.24        4.05      5.04 o 
   9   0  15      167.63      203.19      9.36 o 
 -18   1  15        0.07       -2.17      3.93 o 
 -17   1  15        5.62        4.78      3.93 o 
 -16   1  15        1.80        4.84      3.52 o 
 -15   1  15        5.33        4.25      2.78 o 
 -14   1  15       26.47       27.00      3.75 o 
 -13   1  15       48.22       46.49      4.15 o 
 -12   1  15       36.89       35.32      3.67 o 
 -11   1  15      155.54      134.07      5.96 o 
 -10   1  15       48.19       48.76      3.52 o 
  -9   1  15       27.74       18.77      2.23 o 
  -8   1  15       12.56       11.81      1.89 o 
  -7   1  15        1.31        0.97      1.18 o 
  -6   1  15       54.69       56.55      2.64 o 
  -5   1  15       23.08       28.67      2.06 o 
  -4   1  15        2.56        3.08      1.33 o 
  -3   1  15       95.20       98.34      4.16 o 
  -2   1  15      392.88      422.12     21.10 o 
  -1   1  15        2.63        1.73      2.06 o 
   0   1  15      168.14      151.65      5.70 o 
   1   1  15        0.51       -2.63      2.63 o 
   2   1  15        6.72        2.56      2.37 o 
   3   1  15        6.98        8.69      2.61 o 
   4   1  15       67.02       80.24      4.66 o 
   5   1  15      205.31      218.49      7.73 o 
   6   1  15        8.64        6.29      2.96 o 
   7   1  15        0.00       -1.91      2.35 o 
   8   1  15        1.03       -2.50      2.50 o 
   9   1  15        8.60       13.88      3.26 o 
  10   1  15       28.21       30.31      3.89 o 
 -17   2  15        0.01        0.61      3.93 o 
 -16   2  15       19.91       21.50      4.50 o 
 -15   2  15        2.08        0.83      2.66 o 
 -14   2  15       10.63       11.50      3.14 o 
 -13   2  15        5.63        4.65      2.77 o 
 -12   2  15       44.23       41.46      3.88 o 
 -11   2  15      363.94      352.11     10.70 o 
 -10   2  15        0.88        0.77      1.83 o 
  -9   2  15       11.54       10.77      2.00 o 
  -8   2  15      200.33      211.65      6.12 o 
  -7   2  15       61.38       67.61      4.60 o 
  -6   2  15     1417.84     1390.78     21.88 o 
  -5   2  15      435.81      427.64      7.92 o 
  -4   2  15        2.73       -0.32      1.36 o 
  -3   2  15      394.62      392.83      8.92 o 
  -2   2  15      350.27      350.20      8.81 o 
  -1   2  15      243.39      218.51      6.74 o 
   0   2  15        0.82       -0.48      2.33 o 
   1   2  15      170.91      148.98      5.90 o 
   2   2  15       42.96       41.71      3.51 o 
   3   2  15       80.07       60.78      4.10 o 
   4   2  15        5.03        2.24      2.56 o 
   5   2  15      119.35      112.90      5.64 o 
   6   2  15       24.16       14.85      2.78 o 
   7   2  15       27.85       31.47      3.30 o 
   8   2  15        0.06       -2.48      2.48 o 
   9   2  15       33.53       45.18      4.14 o 
  10   2  15        0.26       -1.96      2.96 o 
 -17   3  15        2.70        3.18      4.13 o 
 -16   3  15       31.44       25.02      4.84 o 
 -15   3  15        1.42       -0.96      3.48 o 
 -14   3  15        3.30       -1.15      3.65 o 
 -13   3  15        6.03        2.43      2.67 o 
 -12   3  15       89.07       91.76      5.39 o 
 -11   3  15        0.04        1.92      1.96 o 
 -10   3  15      135.15      145.24      5.44 o 
  -9   3  15        2.55        0.65      1.73 o 
  -8   3  15        3.03        2.61      1.79 o 
  -7   3  15       96.93       78.42      3.40 o 
  -6   3  15       17.03       20.89      1.99 o 
  -5   3  15      164.26      157.53      4.24 o 
  -4   3  15       22.71       12.99      1.70 o 
  -3   3  15        0.03       -2.52      2.52 o 
  -2   3  15      413.59      413.57     13.16 o 
  -1   3  15        1.91       -3.60      3.60 o 
   0   3  15      284.66      262.58     12.41 o 
   1   3  15      123.74      120.61      5.22 o 
   2   3  15       32.76       27.48      3.20 o 
   3   3  15        7.09        6.39      2.63 o 
   4   3  15        0.88       -2.08      2.08 o 
   5   3  15       32.58       26.02      3.13 o 
   6   3  15        0.10       -2.28      2.28 o 
   7   3  15       21.81       12.31      2.85 o 
   8   3  15        0.54       -2.51      2.51 o 
   9   3  15        3.23        1.15      3.14 o 
 -16   4  15       43.78       42.47      8.49 o 
 -15   4  15       15.29       14.86      6.37 o 
 -14   4  15       12.12       11.11      5.12 o 
 -13   4  15        4.81        6.10      5.57 o 
 -12   4  15       53.50       73.39      6.85 o 
 -11   4  15       89.15       77.35      7.67 o 
 -10   4  15        0.02       -0.01      2.39 o 
  -9   4  15       46.90       48.31      5.13 o 
  -8   4  15        4.12        0.23      2.28 o 
  -7   4  15        1.53       -1.17      2.28 o 
  -6   4  15      732.76      678.96     15.21 o 
  -5   4  15       27.88       17.46      2.70 o 
  -4   4  15       16.19       24.81      2.51 o 
  -3   4  15        2.80       -1.71      2.29 o 
  -2   4  15      605.01      624.42     16.23 o 
  -1   4  15        7.27        3.72      4.78 o 
   0   4  15      105.38      101.38     13.54 o 
   1   4  15        4.01       -1.24      3.98 o 
   2   4  15       89.20      123.77     12.37 o 
   3   4  15       64.13       63.83      4.61 o 
   4   4  15        3.79        2.37      2.50 o 
   5   4  15       18.04       17.90      3.28 o 
   6   4  15       35.44       55.24      4.42 o 
   7   4  15        0.16       -2.06      2.95 o 
   8   4  15        3.63        8.86      4.14 o 
   9   4  15        0.21       -3.75      3.75 o 
 -15   5  15        7.63        5.84      5.31 o 
 -14   5  15        6.04        0.00      5.31 o 
 -13   5  15        3.57        3.96      3.93 o 
 -12   5  15        3.81        7.91      3.64 o 
 -11   5  15       10.57       14.26      3.67 o 
 -10   5  15        0.16       -2.02      3.10 o 
  -9   5  15       19.25       14.97      3.15 o 
  -8   5  15        3.25       -0.10      2.73 o 
  -7   5  15       69.14       54.68      4.41 o 
  -6   5  15       73.53       80.87      4.51 o 
  -5   5  15       44.09       41.43      5.29 o 
  -4   5  15        3.00        2.21      2.68 o 
  -3   5  15        3.73        4.20      2.64 o 
  -2   5  15        4.19       10.65      7.17 o 
  -1   5  15      122.42      106.26      7.51 o 
   0   5  15        0.68       -3.55      3.55 o 
   1   5  15      260.07      279.91     12.57 o 
   2   5  15       12.78       13.30      2.91 o 
   3   5  15       51.61       59.84      4.47 o 
   4   5  15        0.01        0.18      2.99 o 
   5   5  15        0.02        6.31      3.52 o 
   6   5  15       15.87       21.01      4.04 o 
   7   5  15      110.46      122.21      7.07 o 
   8   5  15       19.06       12.77      4.47 o 
 -14   6  15        0.27        0.00      4.78 o 
 -13   6  15       14.67       24.46      5.10 o 
 -12   6  15        0.08        1.80      3.53 o 
 -11   6  15        0.14       -0.32      4.30 o 
 -10   6  15        6.33        3.31      3.10 o 
  -9   6  15       24.55       23.98      3.94 o 
  -8   6  15       41.89       29.07      3.94 o 
  -7   6  15        2.90        3.13      5.52 o 
  -6   6  15       38.66       43.44      3.82 o 
  -5   6  15        2.61        1.76      2.47 o 
  -4   6  15        0.27       -0.31      2.53 o 
  -3   6  15        4.09        1.97      2.64 o 
  -2   6  15        6.75        5.29      2.88 o 
  -1   6  15        2.17        4.25      4.13 o 
   0   6  15       14.29       18.91      4.84 o 
   1   6  15       24.68       24.69      5.06 o 
   2   6  15        0.02        2.10      4.30 o 
   3   6  15       70.98       62.85      7.10 o 
   4   6  15        0.12        3.69      4.68 o 
   5   6  15      103.30      103.14      5.85 o 
   6   6  15       82.71      124.21      7.38 o 
 -12   7  15        0.91        7.48      4.32 o 
 -11   7  15       12.33       12.21      4.50 o 
 -10   7  15       27.24       26.35      5.31 o 
  -9   7  15       19.43       25.67      5.04 o 
  -8   7  15       34.44       41.20      4.78 o 
  -7   7  15       23.60       34.36      7.22 o 
  -6   7  15       33.96       26.46      4.18 o 
  -5   7  15       16.67       21.68      3.82 o 
  -4   7  15        0.02       -3.05      3.05 o 
  -3   7  15        0.40        0.41      2.96 o 
  -2   7  15       10.54        7.80      3.43 o 
  -1   7  15        0.00       -0.62      3.12 o 
   0   7  15        3.81        2.72      4.51 o 
   1   7  15        5.24        6.37      6.90 o 
   2   7  15        1.25        7.16      5.06 o 
   3   7  15        1.35       -2.94      6.64 o 
   4   7  15       70.32       83.83     12.47 o 
  -8   8  15       20.38       12.94      5.04 o 
  -7   8  15        1.56       -3.98      3.98 o 
  -6   8  15        3.41        2.81      3.62 o 
  -5   8  15        7.95       10.57      4.02 o 
  -4   8  15        0.01       -3.02      3.02 o 
  -3   8  15        1.78        0.16      3.28 o 
  -2   8  15        2.62       -0.42      3.28 o 
  -1   8  15        0.31        0.45      3.51 o 
   0   8  15       14.03       18.20      4.34 o 
   1   8  15        9.98        0.81      6.90 o 
 -16   0  16       36.15       39.81      7.43 o 
 -14   0  16       17.88       26.49      7.70 o 
 -12   0  16      745.73      741.02     31.85 o 
 -10   0  16       42.42       32.91      5.31 o 
  -8   0  16       49.42       56.28      4.13 o 
  -6   0  16        2.11       -1.97      1.97 o 
  -4   0  16      125.95      118.47      5.39 o 
  -2   0  16      729.26      714.79     21.56 o 
   0   0  16      360.67      371.13     13.83 o 
   2   0  16      179.31      183.87      9.36 o 
   4   0  16      580.01      455.09     16.50 o 
   6   0  16       10.11       12.19      4.68 o 
   8   0  16        2.83       -4.06      4.30 o 
  10   0  16       14.72        8.80      5.43 o 
 -17   1  16        1.55        0.18      3.32 o 
 -16   1  16       21.45       22.82      4.25 o 
 -15   1  16        0.92       -2.04      2.46 o 
 -14   1  16       44.77       44.48      4.85 o 
 -13   1  16       45.49       47.06      3.98 o 
 -12   1  16        1.40        0.30      3.83 o 
 -11   1  16       38.26       42.65      4.09 o 
 -10   1  16      244.61      256.75      9.94 o 
  -9   1  16       48.77       47.30      3.52 o 
  -8   1  16       58.94       63.60      3.77 o 
  -7   1  16      140.62      110.98      5.26 o 
  -6   1  16       56.66       59.92      3.27 o 
  -5   1  16      483.02      448.85      8.30 o 
  -4   1  16      525.42      492.69      9.02 o 
  -3   1  16      866.92      822.01     17.05 o 
  -2   1  16      634.95      702.19     27.10 o 
  -1   1  16      166.08      162.65      6.06 o 
   0   1  16      654.92      678.47     15.05 o 
   1   1  16       68.12       69.66      4.67 o 
   2   1  16      454.73      479.67     11.81 o 
   3   1  16       64.32       60.58      4.23 o 
   4   1  16       56.96       69.16      4.90 o 
   5   1  16        4.04       10.00      3.15 o 
   6   1  16       28.84       19.36      3.55 o 
   7   1  16       15.55       22.79      3.26 o 
   8   1  16       13.43        7.79      3.36 o 
   9   1  16       12.87       11.75      3.30 o 
 -17   2  16        3.16        9.51      6.37 o 
 -16   2  16        3.97        6.64      3.75 o 
 -15   2  16        8.89        3.82      3.24 o 
 -14   2  16        1.93        2.12      2.48 o 
 -13   2  16       13.70       12.22      2.97 o 
 -12   2  16      358.16      355.87     11.25 o 
 -11   2  16       74.11       68.14      4.60 o 
 -10   2  16        3.15       -1.00      1.72 o 
  -9   2  16      120.89      103.54      4.79 o 
  -8   2  16       71.87       65.81      3.82 o 
  -7   2  16        0.58       -1.56      3.37 o 
  -6   2  16       62.56       55.22      3.29 o 
  -5   2  16      196.74      185.38      4.69 o 
  -4   2  16       36.00       34.78      2.45 o 
  -3   2  16      214.70      227.28      6.11 o 
  -2   2  16      341.23      362.05      9.41 o 
  -1   2  16      891.91      877.60     18.30 o 
   0   2  16       66.17       67.74      4.21 o 
   1   2  16        8.44        4.36      2.58 o 
   2   2  16       14.06        9.58      2.78 o 
   3   2  16       10.00       10.03      2.85 o 
   4   2  16      195.03      163.16      6.61 o 
   5   2  16        2.24        1.85      2.74 o 
   6   2  16       10.27        5.52      2.64 o 
   7   2  16       18.67       20.65      3.26 o 
   8   2  16        1.66       -1.66      2.82 o 
   9   2  16        0.40       -0.06      3.01 o 
 -17   3  16        4.02       10.09      6.37 o 
 -16   3  16        0.73        0.80      3.38 o 
 -15   3  16       11.24       12.81      7.40 o 
 -14   3  16        4.57        0.58      4.01 o 
 -13   3  16       84.26       82.40      5.47 o 
 -12   3  16       47.54       58.38      4.57 o 
 -11   3  16       44.32       46.92      4.60 o 
 -10   3  16       71.95       60.91      3.66 o 
  -9   3  16       82.17       70.40      5.96 o 
  -8   3  16        0.73        0.54      1.79 o 
  -7   3  16      104.31       96.30      4.04 o 
  -6   3  16      111.23      108.67      4.42 o 
  -5   3  16      426.92      400.71      8.50 o 
  -4   3  16      631.32      626.91     11.01 o 
  -3   3  16     1392.29     1363.03     26.21 o 
  -2   3  16      242.11      235.53      6.27 o 
  -1   3  16       30.05       23.63      3.65 o 
   0   3  16      100.49      101.91      4.95 o 
   1   3  16       32.14       25.17      3.17 o 
   2   3  16       32.82       40.31      3.58 o 
   3   3  16       15.55       22.65      3.22 o 
   4   3  16        0.31       -1.85      2.25 o 
   5   3  16        0.73        4.72      2.46 o 
   6   3  16        4.58       -1.57      2.76 o 
   7   3  16        0.18        0.33      2.97 o 
   8   3  16       12.28        8.18      3.45 o 
   9   3  16        0.03       -2.96      3.33 o 
 -16   4  16        2.31        9.02      6.37 o 
 -15   4  16        0.03       -0.53      5.31 o 
 -14   4  16       42.55       44.70     14.60 o 
 -13   4  16        1.13       -4.25      4.25 o 
 -12   4  16       57.84       84.93      7.75 o 
 -11   4  16        5.48        7.40      4.14 o 
 -10   4  16        5.51        9.89      3.06 o 
  -9   4  16        1.76       -2.55      2.55 o 
  -8   4  16        0.16       -2.42      2.42 o 
  -7   4  16      112.61      109.92      7.14 o 
  -6   4  16       15.74        6.79      2.57 o 
  -5   4  16       26.60       24.16      2.83 o 
  -4   4  16      125.94      106.49      5.44 o 
  -3   4  16        6.07        3.35      3.14 o 
  -2   4  16        0.79        1.63      2.92 o 
  -1   4  16       54.75       40.69      4.16 o 
   0   4  16      134.48      137.22      6.91 o 
   1   4  16        8.02       12.18      4.00 o 
   2   4  16        2.11        5.28      2.91 o 
   3   4  16       40.92       57.36      4.14 o 
   4   4  16       33.68       41.44      3.93 o 
   5   4  16       22.14       28.89      3.72 o 
   6   4  16        6.54        0.89      2.93 o 
   7   4  16        1.97        3.37      3.15 o 
   8   4  16        9.98       14.21      3.81 o 
 -15   5  16       77.73       81.75     10.09 o 
 -14   5  16       20.67       16.46      6.37 o 
 -13   5  16        6.58        2.65      4.78 o 
 -12   5  16       20.89       33.85      4.67 o 
 -11   5  16        0.05       -0.09      3.06 o 
 -10   5  16       91.51      100.22      7.53 o 
  -9   5  16        7.72        6.68      3.43 o 
  -8   5  16        0.18       -2.12      4.78 o 
  -7   5  16        1.96        0.32      2.65 o 
  -6   5  16      132.77      139.75      6.61 o 
  -5   5  16        0.49       -0.37      2.57 o 
  -4   5  16        5.76        2.37      2.20 o 
  -3   5  16       22.01       18.02      3.34 o 
  -2   5  16       14.18       14.33      4.78 o 
  -1   5  16       28.22       24.85      5.21 o 
   0   5  16       55.25       61.79      6.56 o 
   1   5  16       19.02       11.37      4.46 o 
   2   5  16       58.37       60.10      4.51 o 
   3   5  16      149.82      189.14      8.34 o 
   4   5  16      115.17      135.02      6.87 o 
   5   5  16        4.29        3.87      3.40 o 
   6   5  16       52.23       58.55      4.63 o 
   7   5  16        1.98       -0.48      3.75 o 
 -13   6  16        0.73        2.68      4.02 o 
 -12   6  16       16.64       17.06      4.81 o 
 -11   6  16        2.77        5.03      4.51 o 
 -10   6  16        9.52        9.41      7.17 o 
  -9   6  16        2.11        2.10      3.21 o 
  -8   6  16        3.24        5.03      6.10 o 
  -7   6  16       94.13       84.74      6.63 o 
  -6   6  16        2.79        1.80      3.08 o 
  -5   6  16       33.75       34.30      5.08 o 
  -4   6  16        0.00       -1.22      2.37 o 
  -3   6  16        0.03       -2.57      2.57 o 
  -2   6  16        3.60        3.19      2.79 o 
  -1   6  16        3.28        8.49      6.90 o 
   0   6  16       15.78        3.78      4.46 o 
   1   6  16        0.26        4.43      4.30 o 
   2   6  16       90.19       98.42      8.06 o 
   3   6  16       20.91       21.08     11.41 o 
   4   6  16        0.74        4.21      6.10 o 
   5   6  16       57.49       80.45      5.72 o 
 -11   7  16        3.88       11.21      4.51 o 
 -10   7  16       14.32       39.28      9.02 o 
  -9   7  16       11.11       14.40      7.17 o 
  -8   7  16        9.48        9.70      4.51 o 
  -7   7  16       11.84        4.68      7.70 o 
  -6   7  16        7.57        2.77      3.21 o 
  -5   7  16        1.15        0.18      3.02 o 
  -4   7  16        1.06        0.26      3.20 o 
  -3   7  16        5.07       12.77      3.66 o 
  -2   7  16       15.99       15.76      3.91 o 
  -1   7  16       13.14        8.49      3.74 o 
   0   7  16       15.80       13.80      5.25 o 
   1   7  16       56.97       67.73     14.60 o 
   2   7  16       13.29       11.62      5.21 o 
   3   7  16       26.03       34.82      6.76 o 
  -7   8  16        3.36        0.84      3.93 o 
  -6   8  16        0.06        4.05      5.57 o 
  -5   8  16        0.15        1.52      3.20 o 
  -4   8  16        0.17        1.86      3.40 o 
  -3   8  16       13.58       18.74      4.13 o 
  -2   8  16        0.00       -1.65      4.27 o 
  -1   8  16        2.42        2.09      3.74 o 
 -17   0  17        6.08        2.65      5.31 o 
 -15   0  17       18.20       23.36      5.84 o 
 -13   0  17       14.47       13.27      4.78 o 
 -11   0  17        1.17       -3.18      3.18 o 
  -9   0  17      228.83      188.44     11.68 o 
  -7   0  17      311.13      319.85     11.07 o 
  -5   0  17      104.37       95.40      4.78 o 
  -3   0  17      209.72      212.34      9.74 o 
  -1   0  17      634.44      627.76     20.08 o 
   1   0  17        8.27        8.11      4.51 o 
   3   0  17       11.86        8.08      4.30 o 
   5   0  17       38.85       60.60      6.50 o 
   7   0  17       27.02       21.55      6.10 o 
   9   0  17       57.10       55.42      6.68 o 
 -17   1  17       13.69       18.88      4.68 o 
 -16   1  17        7.03        7.89      3.93 o 
 -15   1  17        2.35        0.27      2.63 o 
 -14   1  17        1.98        1.63      3.45 o 
 -13   1  17       12.22       10.46      3.17 o 
 -12   1  17       81.25       75.76      5.43 o 
 -11   1  17      142.05      134.53      6.94 o 
 -10   1  17        2.38       -1.88      1.88 o 
  -9   1  17      221.31      213.49      7.15 o 
  -8   1  17      167.69      148.45      8.84 o 
  -7   1  17      140.38      123.76      4.09 o 
  -6   1  17       23.26       21.07      1.95 o 
  -5   1  17      171.74      159.33      4.41 o 
  -4   1  17      136.32      128.07      4.08 o 
  -3   1  17      846.72      894.85     20.88 o 
  -2   1  17      434.82      460.42     22.72 o 
  -1   1  17      769.82      732.80     15.99 o 
   0   1  17      334.00      329.64      9.73 o 
   1   1  17      128.27      133.85      6.80 o 
   2   1  17       19.21       21.90      3.23 o 
   3   1  17      115.43      123.94      5.95 o 
   4   1  17       23.74       27.59      3.58 o 
   5   1  17       87.43       90.37      5.28 o 
   6   1  17       19.94       13.26      3.55 o 
   7   1  17       34.53       33.43      4.35 o 
   8   1  17        2.25        1.06      3.66 o 
   9   1  17        6.84        7.46      3.49 o 
 -17   2  17        0.20       -0.42      3.55 o 
 -16   2  17       13.62       16.21      4.08 o 
 -15   2  17       14.67       10.96      4.51 o 
 -14   2  17        6.16        6.34      3.17 o 
 -13   2  17       27.60       28.13      4.25 o 
 -12   2  17       42.10       42.12      4.30 o 
 -11   2  17        5.96        3.96      3.72 o 
 -10   2  17        0.09       -1.68      1.68 o 
  -9   2  17       13.18        9.32      2.10 o 
  -8   2  17       89.35       77.47      4.36 o 
  -7   2  17       19.46       17.73      2.33 o 
  -6   2  17       20.49       15.72      1.99 o 
  -5   2  17       85.99       96.78      3.52 o 
  -4   2  17      645.07      628.20     11.07 o 
  -3   2  17       32.88       32.71      2.71 o 
  -2   2  17       18.32       15.37      2.83 o 
  -1   2  17       49.13       43.72      5.67 o 
   0   2  17      196.84      187.85      7.59 o 
   1   2  17       15.85       12.93      3.07 o 
   2   2  17       19.05       16.49      3.11 o 
   3   2  17       17.85       12.64      3.12 o 
   4   2  17       59.95       61.46      4.49 o 
   5   2  17       68.62       77.19      4.96 o 
   6   2  17       19.56       17.32      3.18 o 
   7   2  17       12.06       13.89      3.18 o 
   8   2  17       27.79       28.79      3.83 o 
 -16   3  17       14.08       19.11      6.37 o 
 -15   3  17       29.15       31.32      7.43 o 
 -14   3  17       13.03        8.49      5.31 o 
 -13   3  17       68.23       71.66      8.49 o 
 -12   3  17       97.81      104.73      8.49 o 
 -11   3  17        8.07        8.74      2.80 o 
 -10   3  17       17.51       18.96      2.97 o 
  -9   3  17        0.00       -1.57      2.50 o 
  -8   3  17       71.20       57.48      3.72 o 
  -7   3  17       77.62       75.28      4.65 o 
  -6   3  17       37.40       32.25      5.35 o 
  -5   3  17       27.81       26.99      2.87 o 
  -4   3  17       28.77       27.64      2.53 o 
  -3   3  17       14.22       21.52      3.82 o 
  -2   3  17      221.27      216.80      8.32 o 
  -1   3  17      125.76      110.79      6.92 o 
   0   3  17      123.53      115.84      6.53 o 
   1   3  17       25.07       16.05      3.57 o 
   2   3  17       62.01       49.17      4.69 o 
   3   3  17        0.25       -2.01      3.03 o 
   4   3  17        6.62        3.21      2.75 o 
   5   3  17       13.28       14.69      3.34 o 
   6   3  17        0.21       -0.94      2.90 o 
   7   3  17        3.03        2.86      3.17 o 
   8   3  17        7.52        6.35      3.55 o 
 -15   4  17        0.06       -3.72      4.78 o 
 -14   4  17        2.78       -1.06      4.78 o 
 -13   4  17       38.57       38.22      6.90 o 
 -12   4  17        1.33        2.65      3.72 o 
 -11   4  17       25.79       36.68      4.71 o 
 -10   4  17       21.22       26.09      8.76 o 
  -9   4  17        6.92        8.61      3.32 o 
  -8   4  17       22.09       20.35      3.93 o 
  -7   4  17        0.15        4.12      2.62 o 
  -6   4  17      131.98      129.36      6.42 o 
  -5   4  17       10.20        3.73      2.92 o 
  -4   4  17       10.41       10.74      2.50 o 
  -3   4  17       69.29       70.52      4.21 o 
  -2   4  17       26.94       24.51      3.72 o 
  -1   4  17      206.45      192.31      8.05 o 
   0   4  17      168.68      183.39      7.96 o 
   1   4  17        4.78        0.72      2.98 o 
   2   4  17      177.38      217.11     16.78 o 
   3   4  17       12.12        5.49      2.89 o 
   4   4  17        7.00        2.59      2.90 o 
   5   4  17        8.43        9.41      3.34 o 
   6   4  17        0.89       -2.58      3.10 o 
   7   4  17        4.86        1.76      3.39 o 
 -14   5  17        9.73        4.78      5.31 o 
 -13   5  17       20.63       22.83      6.37 o 
 -12   5  17        7.24       12.33      3.93 o 
 -11   5  17       28.53       23.89      4.59 o 
 -10   5  17        8.76        8.27      8.76 o 
  -9   5  17       72.63       78.79      6.25 o 
  -8   5  17        5.26        3.07      3.32 o 
  -7   5  17        8.12        6.69      2.88 o 
  -6   5  17      195.80      193.06      8.04 o 
  -5   5  17      125.84      129.51      6.52 o 
  -4   5  17       23.81       22.00      6.32 o 
  -3   5  17        0.77       -2.45      2.45 o 
  -2   5  17       21.03       27.88      4.08 o 
  -1   5  17       18.30       12.97      3.65 o 
   0   5  17       36.21       41.02      4.49 o 
   1   5  17       56.66       58.85      5.15 o 
   2   5  17        8.53        5.41      2.77 o 
   3   5  17        7.39        8.87      3.98 o 
   4   5  17       21.49       27.25      3.98 o 
   5   5  17        3.86        2.35      3.21 o 
   6   5  17        4.42        6.74      3.43 o 
 -13   6  17       22.20       31.66      5.48 o 
 -12   6  17        0.42        4.99      7.17 o 
 -11   6  17        7.61        2.20      3.27 o 
 -10   6  17        1.67        1.96      3.21 o 
  -9   6  17        2.00        1.86      3.13 o 
  -8   6  17        5.41       10.16      3.82 o 
  -7   6  17        0.08       -0.25      3.04 o 
  -6   6  17       29.35       29.02      6.09 o 
  -5   6  17        1.13       -2.04      2.77 o 
  -4   6  17        0.03       -1.80      2.66 o 
  -3   6  17       18.89       24.52      3.98 o 
  -2   6  17       23.85       18.75      3.82 o 
  -1   6  17        0.11       -3.82      3.82 o 
   0   6  17        6.69        7.96      7.96 o 
   1   6  17        0.68       -2.68      4.30 o 
   2   6  17       60.78       72.42      7.69 o 
   3   6  17        4.42        5.21      5.21 o 
   4   6  17       13.48        7.58      5.43 o 
 -10   7  17        1.31        3.57      3.93 o 
  -9   7  17        7.81        5.31      6.10 o 
  -8   7  17        0.67       -2.85      2.85 o 
  -7   7  17        1.00       -2.04      3.43 o 
  -6   7  17        0.02        2.06      3.26 o 
  -5   7  17        2.73       -1.26      3.12 o 
  -4   7  17       11.28        9.96      3.73 o 
  -3   7  17        0.17        3.57      3.65 o 
  -2   7  17       33.38       43.78      5.06 o 
  -1   7  17        5.22        4.74      3.65 o 
   0   7  17       11.24       15.78      5.59 o 
   1   7  17        2.09        2.65      7.96 o 
   2   7  17       16.72       22.40      6.64 o 
 -16   0  18        6.28       11.15      5.31 o 
 -14   0  18       47.72       58.92      7.43 o 
 -12   0  18        2.29        5.31      3.72 o 
 -10   0  18       41.88       49.37      6.37 o 
  -8   0  18      320.36      277.09     14.86 o 
  -6   0  18      368.21      331.10      9.80 o 
  -4   0  18     1388.31     1336.38     30.03 o 
  -2   0  18     1292.59     1363.38     38.10 o 
   0   0  18      174.72      158.18      9.14 o 
   2   0  18        4.93       -2.34      3.70 o 
   4   0  18      112.83      105.22      7.86 o 
   6   0  18       60.17       60.02      6.94 o 
   8   0  18       44.60       56.89      6.16 o 
 -17   1  18        2.71        4.41      3.72 o 
 -16   1  18        3.12        4.30      3.98 o 
 -15   1  18       21.50       23.73      4.30 o 
 -14   1  18        0.05        1.06      2.80 o 
 -13   1  18        0.31        1.31      2.42 o 
 -12   1  18        5.95        5.95      4.78 o 
 -11   1  18       55.00       52.45      4.50 o 
 -10   1  18       51.43       40.27      3.93 o 
  -9   1  18        2.31        0.98      2.42 o 
  -8   1  18       21.86       14.02      2.34 o 
  -7   1  18        0.00       -1.41      1.41 o 
  -6   1  18       29.70       27.48      2.21 o 
  -5   1  18      165.60      146.40      4.35 o 
  -4   1  18       70.35       70.43      3.16 o 
  -3   1  18      291.19      299.95      7.60 o 
  -2   1  18      174.00      186.49      6.73 o 
  -1   1  18        0.04        1.78      2.71 o 
   0   1  18       67.51       57.61      4.16 o 
   1   1  18       12.47       12.53      3.10 o 
   2   1  18        0.19        3.60      2.83 o 
   3   1  18        5.52        7.99      2.96 o 
   4   1  18        8.11       11.34      3.25 o 
   5   1  18        0.98        0.96      3.96 o 
   6   1  18       23.62       17.48      3.83 o 
   7   1  18        0.06       -2.51      2.79 o 
   8   1  18       30.78       36.18      4.16 o 
 -16   2  18        1.19        0.35      3.98 o 
 -15   2  18       30.33       29.85      4.68 o 
 -14   2  18        0.03        3.47      2.80 o 
 -13   2  18        5.60       -0.41      2.42 o 
 -12   2  18       23.67       23.91      3.70 o 
 -11   2  18       74.64       83.59      5.81 o 
 -10   2  18        0.34        1.64      2.04 o 
  -9   2  18        6.24        1.93      1.84 o 
  -8   2  18      181.55      153.79      5.99 o 
  -7   2  18       76.81       83.77      4.02 o 
  -6   2  18        3.84        1.62      1.52 o 
  -5   2  18       19.07       12.22      1.82 o 
  -4   2  18       47.96       41.26      2.52 o 
  -3   2  18        1.05        1.51      2.36 o 
  -2   2  18      531.14      610.92     34.52 o 
  -1   2  18      164.77      181.39     13.44 o 
   0   2  18       18.05       17.85      3.11 o 
   1   2  18      347.28      360.72      9.94 o 
   2   2  18       20.49       24.81      3.87 o 
   3   2  18      110.35      122.82      6.01 o 
   4   2  18       42.42       40.38      4.11 o 
   5   2  18       12.69       16.79      3.70 o 
   6   2  18       18.85       13.24      3.13 o 
   7   2  18        1.36        0.61      3.07 o 
 -16   3  18        3.77        6.90      5.84 o 
 -15   3  18       23.78       20.17      6.37 o 
 -14   3  18        6.65        4.25      4.25 o 
 -13   3  18        0.84        0.53      3.72 o 
 -12   3  18       43.86       38.75      6.37 o 
 -11   3  18       18.23       15.92      5.31 o 
 -10   3  18        6.47       10.09      3.17 o 
  -9   3  18       14.20       10.97      3.32 o 
  -8   3  18       11.40        7.07      2.93 o 
  -7   3  18       74.56       76.50      4.75 o 
  -6   3  18        6.55        6.41      2.64 o 
  -5   3  18       76.94       59.14      3.69 o 
  -4   3  18        2.21        1.46      2.22 o 
  -3   3  18      144.93      155.15      6.91 o 
  -2   3  18      133.84      134.40      6.78 o 
  -1   3  18        3.70       -0.27      2.95 o 
   0   3  18      147.79      131.64      6.84 o 
   1   3  18       20.61       20.80      4.08 o 
   2   3  18       24.31       20.48      4.04 o 
   3   3  18       17.94       18.20      3.96 o 
   4   3  18        3.18        0.16      2.99 o 
   5   3  18        2.91        2.55      3.04 o 
   6   3  18       40.00       34.88      4.60 o 
   7   3  18        0.65       -0.03      3.37 o 
 -15   4  18        0.80        0.53      5.31 o 
 -14   4  18       98.97       99.26     10.09 o 
 -13   4  18        4.62        6.37      5.31 o 
 -12   4  18        1.46        0.53      4.25 o 
 -11   4  18       16.55       14.86      4.25 o 
 -10   4  18        2.27        0.43      2.93 o 
  -9   4  18       26.87       24.50      4.08 o 
  -8   4  18        7.11        0.11      2.65 o 
  -7   4  18      171.12      167.04      7.59 o 
  -6   4  18        0.00       -0.37      2.67 o 
  -5   4  18        1.73       -2.25      2.25 o 
  -4   4  18       22.75       21.02      3.10 o 
  -3   4  18        0.84        1.08      2.41 o 
  -2   4  18       25.17       28.89      3.96 o 
  -1   4  18        0.04        2.36      3.16 o 
   0   4  18        0.87        0.95      3.16 o 
   1   4  18       36.63       47.89      4.96 o 
   2   4  18        1.47       -1.59      2.59 o 
   3   4  18       67.88       76.97      5.13 o 
   4   4  18       10.84        2.87      3.17 o 
   5   4  18        1.15       -2.84      3.01 o 
   6   4  18        3.77        1.13      3.29 o 
 -14   5  18        1.53       -4.78      4.78 o 
 -13   5  18       28.80       30.26      6.90 o 
 -12   5  18       40.40       45.29      7.70 o 
 -11   5  18        1.92       -3.43      3.43 o 
 -10   5  18       19.37       16.63      6.64 o 
  -9   5  18        6.49        0.72      3.04 o 
  -8   5  18       86.53       89.45      7.70 o 
  -7   5  18       68.32       54.08      4.84 o 
  -6   5  18       44.11       48.76      4.61 o 
  -5   5  18       31.89       37.34      4.20 o 
  -4   5  18        1.36        1.93      3.03 o 
  -3   5  18        2.07       -0.09      2.60 o 
  -2   5  18        1.20        1.09      3.26 o 
  -1   5  18        0.01       -3.07      3.10 o 
   0   5  18        5.66        8.45      4.30 o 
   1   5  18       90.48      101.48      5.04 o 
   2   5  18        2.36       -2.55      2.69 o 
   3   5  18       22.70       34.07      3.92 o 
   4   5  18        0.04       -2.90      2.90 o 
   5   5  18        3.91        2.03      4.14 o 
 -12   6  18        4.47        7.33      4.42 o 
 -11   6  18        3.06        1.98      3.69 o 
 -10   6  18        0.88        2.99      3.93 o 
  -9   6  18       15.08       15.82      5.84 o 
  -8   6  18       21.26       25.51      6.64 o 
  -7   6  18        0.78       -0.36      3.43 o 
  -6   6  18       19.86       18.35      4.58 o 
  -5   6  18        9.56       11.45      3.51 o 
  -4   6  18        1.44        1.58      2.88 o 
  -3   6  18        5.21        0.89      3.02 o 
  -2   6  18       33.69       30.13      3.76 o 
  -1   6  18        0.04        2.32      4.58 o 
   0   6  18        6.35       11.15      5.25 o 
   1   6  18        0.31        2.30      9.55 o 
   2   6  18        1.96       -2.84      3.65 o 
   3   6  18       15.98       15.77      5.42 o 
  -9   7  18       26.17       33.33      5.59 o 
  -8   7  18        0.12        1.21      3.82 o 
  -7   7  18       15.28       16.74      4.71 o 
  -6   7  18        1.12        0.60      3.34 o 
  -5   7  18       43.84       48.12      5.23 o 
  -4   7  18       47.82       50.05      5.23 o 
  -3   7  18        1.85        0.81      3.58 o 
  -2   7  18        8.37        4.48      3.89 o 
  -1   7  18        0.14       -2.90      3.51 o 
   0   7  18       10.44       18.42      5.74 o 
 -15   0  19       12.68       11.15      5.31 o 
 -13   0  19       70.29       87.05      9.02 o 
 -11   0  19        0.92        5.84      3.72 o 
  -9   0  19      116.72      120.50      9.55 o 
  -7   0  19       18.03       16.43      2.79 o 
  -5   0  19       65.82       71.20      4.44 o 
  -3   0  19      355.26      336.50     13.29 o 
  -1   0  19      695.64      683.83     21.96 o 
   1   0  19       72.26       73.82      6.73 o 
   3   0  19        0.57        3.38      4.08 o 
   5   0  19        2.82        0.44      7.43 o 
   7   0  19       66.05       74.19      8.23 o 
 -16   1  19        0.27        5.00      5.31 o 
 -15   1  19        0.61        1.09      3.98 o 
 -14   1  19       55.39       61.62      5.63 o 
 -13   1  19        4.10        0.69      5.04 o 
 -12   1  19        5.27        1.06      2.63 o 
 -11   1  19        4.58        6.69      2.80 o 
 -10   1  19        3.60        5.57      2.63 o 
  -9   1  19      333.79      292.14     11.07 o 
  -8   1  19       11.90        9.24      2.34 o 
  -7   1  19      122.71      145.38      5.35 o 
  -6   1  19       16.23        9.35      1.81 o 
  -5   1  19        3.19       -1.61      1.61 o 
  -4   1  19       42.14       46.00      2.72 o 
  -3   1  19        0.04        3.01      2.18 o 
  -2   1  19       21.80       23.30      3.23 o 
  -1   1  19       51.45       47.51      3.90 o 
   0   1  19        2.19       -2.60      2.60 o 
   1   1  19       25.29       24.46      3.50 o 
   2   1  19       13.25       12.75      3.22 o 
   3   1  19       33.32       32.84      3.90 o 
   4   1  19       24.79       27.24      3.94 o 
   5   1  19       10.93        9.19      3.51 o 
   6   1  19       11.55       11.37      3.81 o 
   7   1  19        0.23        2.61      3.24 o 
 -16   2  19        7.30       14.40      7.43 o 
 -15   2  19        4.60        5.84      3.38 o 
 -14   2  19       13.88       12.21      3.75 o 
 -13   2  19       23.19       26.50      3.93 o 
 -12   2  19       61.40       57.79      5.06 o 
 -11   2  19       14.00        9.31      2.80 o 
 -10   2  19       17.83        6.64      2.63 o 
  -9   2  19        3.96        5.57      1.99 o 
  -8   2  19       12.49        6.10      2.19 o 
  -7   2  19        9.02        9.48      2.15 o 
  -6   2  19      105.95       96.79      3.84 o 
  -5   2  19       22.06       23.77      2.44 o 
  -4   2  19       24.86       22.48      2.26 o 
  -3   2  19       23.09       19.40      2.48 o 
  -2   2  19       77.81       93.72     10.20 o 
  -1   2  19      362.94      400.30     18.25 o 
   0   2  19       73.75       73.76      4.64 o 
   1   2  19       46.96       58.36      4.43 o 
   2   2  19        0.96        3.49      2.98 o 
   3   2  19        0.00        2.58      2.93 o 
   4   2  19       13.34       13.53      3.50 o 
   5   2  19        0.00       -2.23      3.15 o 
   6   2  19        8.68        4.82      3.14 o 
   7   2  19        0.09        1.59     10.01 o 
 -15   3  19        0.74        0.53      4.78 o 
 -14   3  19       70.96       95.02     10.62 o 
 -13   3  19       71.94       78.03      9.02 o 
 -12   3  19       37.76       39.81      6.90 o 
 -11   3  19       30.56       36.10      6.37 o 
 -10   3  19        5.36        4.47      3.04 o 
  -9   3  19        8.75        4.43      3.17 o 
  -8   3  19        0.21       -2.42      2.42 o 
  -7   3  19       16.60       15.48      3.23 o 
  -6   3  19        4.18        1.92      2.52 o 
  -5   3  19        1.30       -2.14      2.14 o 
  -4   3  19      173.44      170.18      6.22 o 
  -3   3  19        2.21        6.75      3.91 o 
  -2   3  19       25.65       34.74      4.23 o 
  -1   3  19        6.57        9.41      3.41 o 
   0   3  19       28.63       30.12      4.16 o 
   1   3  19        1.57        1.79      3.34 o 
   2   3  19       24.46       28.19      4.39 o 
   3   3  19        3.51        1.56      3.51 o 
   4   3  19       22.54       21.95      3.66 o 
   5   3  19        2.44        5.33      3.29 o 
   6   3  19        0.41        2.26      3.41 o 
 -14   4  19        6.03        7.43      5.84 o 
 -13   4  19       10.50       19.11      5.84 o 
 -12   4  19       47.42       64.23      7.96 o 
 -11   4  19       70.25       90.57     10.88 o 
 -10   4  19        0.61       -4.51      4.51 o 
  -9   4  19        9.46        1.83      3.32 o 
  -8   4  19        2.27       -0.06      3.04 o 
  -7   4  19        0.84        1.72      2.85 o 
  -6   4  19       50.88       35.99      4.04 o 
  -5   4  19       19.74       16.94      4.87 o 
  -4   4  19        9.94       10.57      3.23 o 
  -3   4  19       55.86       44.50      3.90 o 
  -2   4  19        0.29       -2.95      2.95 o 
  -1   4  19        5.95        5.49      4.80 o 
   0   4  19       41.28       43.22      4.78 o 
   1   4  19        1.56       -3.16      3.16 o 
   2   4  19        6.84        9.28      3.75 o 
   3   4  19        3.17        2.14      3.02 o 
   4   4  19       31.78       29.43      4.03 o 
   5   4  19        6.48       10.49      3.63 o 
 -13   5  19      132.15      144.91     12.74 o 
 -12   5  19       39.62       47.24      7.43 o 
 -11   5  19       10.87        6.10      7.70 o 
 -10   5  19       49.79       78.42      6.88 o 
  -9   5  19       18.70       15.97      4.21 o 
  -8   5  19       29.72       21.99      4.59 o 
  -7   5  19       28.22       32.36      4.34 o 
  -6   5  19       10.67       11.34      3.61 o 
  -5   5  19       22.11       29.93      4.13 o 
  -4   5  19       31.50       22.18      4.04 o 
  -3   5  19       24.53       20.75      3.32 o 
  -2   5  19        0.75       -1.96      4.47 o 
  -1   5  19        0.22       -3.34      3.34 o 
   0   5  19        1.42       -3.54      3.54 o 
   1   5  19       31.71       41.36      3.86 o 
   2   5  19       45.77       64.12      4.48 o 
   3   5  19        0.35       -2.38      2.91 o 
   4   5  19        7.53        3.16      3.34 o 
 -11   6  19        4.12        0.94      3.93 o 
 -10   6  19        6.86        3.14      5.04 o 
  -9   6  19        6.60        9.16      4.21 o 
  -8   6  19        5.30        6.13      4.25 o 
  -7   6  19        0.75        2.93      2.91 o 
  -6   6  19        6.51        9.97      3.66 o 
  -5   6  19        8.17        7.10      3.43 o 
  -4   6  19       10.59        9.01      3.88 o 
  -3   6  19        0.03       -0.81      3.20 o 
  -2   6  19        0.00       -2.66      2.66 o 
  -1   6  19        1.07       -3.54      3.54 o 
   0   6  19       35.69       34.59      4.96 o 
   1   6  19        0.00       -1.63      3.96 o 
   2   6  19        6.26       12.52      4.44 o 
  -7   7  19       31.33       21.57      5.48 o 
  -6   7  19        3.80        8.49      4.75 o 
  -5   7  19        1.18        2.59      3.66 o 
  -4   7  19        3.28        3.25      3.82 o 
  -3   7  19        3.84        2.57      4.48 o 
  -2   7  19        0.37       -0.15      4.09 o 
 -16   0  20      142.34      174.64     14.33 o 
 -14   0  20        6.68       10.62      4.78 o 
 -12   0  20      104.79      120.50     10.09 o 
 -10   0  20        1.78        3.18      3.18 o 
  -8   0  20       35.87       25.48      5.31 o 
  -6   0  20       38.55       30.23      3.47 o 
  -4   0  20      276.84      287.33      9.58 o 
  -2   0  20      359.02      368.37     14.42 o 
   0   0  20       23.94       16.51      6.10 o 
   2   0  20       62.70       55.38      6.35 o 
   4   0  20       10.83        9.32      6.90 o 
   6   0  20       28.88       30.98      6.35 o 
 -16   1  20        0.53        5.92      3.55 o 
 -15   1  20        6.32       10.46      3.93 o 
 -14   1  20       19.56       28.46      4.50 o 
 -13   1  20        0.04       -2.25      2.25 o 
 -12   1  20        0.00       -0.40      3.98 o 
 -11   1  20       55.03       60.96      5.06 o 
 -10   1  20       35.80       38.96      5.31 o 
  -9   1  20        3.25        3.51      2.42 o 
  -8   1  20       87.34       87.44      7.29 o 
  -7   1  20        0.60       -0.67      1.95 o 
  -6   1  20      149.76      139.68      4.46 o 
  -5   1  20       14.67       17.49      2.21 o 
  -4   1  20       13.04       10.19      2.09 o 
  -3   1  20      122.70      137.23      7.46 o 
  -2   1  20       90.42       88.68      5.01 o 
  -1   1  20        9.39        3.18      2.85 o 
   0   1  20       18.62       11.67      3.17 o 
   1   1  20       43.79       47.92      4.37 o 
   2   1  20        0.34        2.13      2.96 o 
   3   1  20      126.30      131.37      6.56 o 
   4   1  20       37.88       30.41      5.48 o 
   5   1  20        3.44        1.36      4.37 o 
   6   1  20        1.44        1.65      3.56 o 
 -15   2  20       32.69       40.80      5.21 o 
 -14   2  20        9.19       11.84      3.70 o 
 -13   2  20        0.76        0.00      2.65 o 
 -12   2  20        5.48        9.16      3.18 o 
 -11   2  20       17.90       11.80      3.17 o 
 -10   2  20        4.13        1.67      2.42 o 
  -9   2  20       86.01       91.30      4.88 o 
  -8   2  20        3.59        2.71      2.18 o 
  -7   2  20        0.63       -0.47      2.99 o 
  -6   2  20        0.42       -1.51      2.96 o 
  -5   2  20        4.90       -1.86      1.86 o 
  -4   2  20       50.30       58.35      3.09 o 
  -3   2  20       17.35       17.56      2.67 o 
  -2   2  20      173.83      215.74     20.00 o 
  -1   2  20      128.17      130.49      5.97 o 
   0   2  20        1.81       -2.79      2.79 o 
   1   2  20        6.76        7.24      3.10 o 
   2   2  20        9.90       12.13      3.38 o 
   3   2  20       55.27       51.27      4.56 o 
   4   2  20       14.56       21.07      3.94 o 
   5   2  20        4.00        1.37      3.32 o 
   6   2  20        4.23        4.60      4.97 o 
 -15   3  20        0.30        8.49      5.84 o 
 -14   3  20       12.20       10.62      5.31 o 
 -13   3  20        0.59       -1.06      4.78 o 
 -12   3  20       25.03       22.29      5.84 o 
 -11   3  20       52.71       57.86      7.96 o 
 -10   3  20        0.00       -0.17      2.93 o 
  -9   3  20        3.03        0.34      3.17 o 
  -8   3  20        1.49       -0.20      2.93 o 
  -7   3  20        6.74        7.19      3.56 o 
  -6   3  20       20.32       21.65      3.73 o 
  -5   3  20       23.64       22.21      3.72 o 
  -4   3  20        8.75       13.45      2.74 o 
  -3   3  20      223.71      230.95     10.25 o 
  -2   3  20       52.40       48.43      4.75 o 
  -1   3  20       17.41       17.28      3.98 o 
   0   3  20       25.17       34.83      4.49 o 
   1   3  20        5.64        0.89      3.26 o 
   2   3  20        4.31        7.49      3.96 o 
   3   3  20      105.14       97.81      6.73 o 
   4   3  20        7.12        0.91      3.06 o 
   5   3  20        3.32        3.21      3.83 o 
 -14   4  20       56.70       73.25     10.09 o 
 -13   4  20        7.57       16.46      6.37 o 
 -12   4  20        0.22        4.25      4.78 o 
 -11   4  20       38.64       43.53      7.43 o 
 -10   4  20        3.62        1.73      3.70 o 
  -9   4  20       38.54       40.68      5.43 o 
  -8   4  20        7.25       11.17      3.93 o 
  -7   4  20       21.22       20.77      3.89 o 
  -6   4  20       12.98        4.17      4.15 o 
  -5   4  20        1.39       -0.20      2.88 o 
  -4   4  20       18.09       19.50      4.79 o 
  -3   4  20       20.57       23.17      3.32 o 
  -2   4  20       67.16       62.64      5.27 o 
  -1   4  20        1.98        2.89      3.47 o 
   0   4  20       38.67       46.37      5.08 o 
   1   4  20        3.62       -1.52      3.46 o 
   2   4  20       26.81       29.04      3.82 o 
   3   4  20       17.21       12.06      3.52 o 
   4   4  20       20.24       14.20      3.72 o 
 -12   5  20        0.11        2.12      4.25 o 
 -11   5  20        0.40        1.25      4.78 o 
 -10   5  20       11.96       11.61      4.21 o 
  -9   5  20        3.57        7.82      3.93 o 
  -8   5  20       56.48       74.91      6.73 o 
  -7   5  20        9.73       15.35      3.89 o 
  -6   5  20       34.48       36.93      4.65 o 
  -5   5  20        0.55        1.81      4.20 o 
  -4   5  20        8.64        5.71      3.54 o 
  -3   5  20        0.20        1.06      3.47 o 
  -2   5  20       39.22       32.23      4.75 o 
  -1   5  20       29.78       28.18      4.65 o 
   0   5  20        4.38        0.54      3.77 o 
   1   5  20        3.90        5.02      4.52 o 
   2   5  20        1.06       -1.83      3.05 o 
 -10   6  20        2.85        2.03      4.02 o 
  -9   6  20        4.18        8.39      4.42 o 
  -8   6  20        3.15       -0.38      3.82 o 
  -7   6  20       20.45       24.85      8.49 o 
  -6   6  20       10.09       10.40      3.73 o 
  -5   6  20        0.86       -2.86      3.26 o 
  -4   6  20        0.64       -0.03      5.37 o 
  -3   6  20        4.11        4.74      3.87 o 
  -2   6  20        4.04        1.65      3.72 o 
  -1   6  20       15.47       18.53      4.65 o 
   0   6  20        4.92       -3.65      3.65 o 
 -15   0  21        6.54        1.59      4.78 o 
 -13   0  21       26.13       27.07      6.37 o 
 -11   0  21       70.25       62.64      7.43 o 
  -9   0  21       64.78       49.90      6.90 o 
  -7   0  21       82.83       86.62      5.08 o 
  -5   0  21        1.37       -1.32      2.52 o 
  -3   0  21       66.50       67.46      4.88 o 
  -1   0  21      162.82      142.45      8.91 o 
   1   0  21       33.20       35.08      5.81 o 
   3   0  21        2.53       -4.08      4.08 o 
   5   0  21        2.23        7.67      7.43 o 
 -15   1  21        1.22        0.12      3.17 o 
 -14   1  21       38.85       45.51      5.31 o 
 -13   1  21        0.33       -1.27      2.42 o 
 -12   1  21        3.87        3.34      4.51 o 
 -11   1  21        0.13       -2.65      2.65 o 
 -10   1  21        0.49        0.57      2.42 o 
  -9   1  21       92.56      105.02      6.56 o 
  -8   1  21        7.49        7.28      2.41 o 
  -7   1  21        5.98        8.34      3.52 o 
  -6   1  21       36.35       32.97      2.59 o 
  -5   1  21        1.22        0.35      1.70 o 
  -4   1  21        0.65        1.24      1.92 o 
  -3   1  21      156.49      161.72      5.77 o 
  -2   1  21       43.34       40.02      3.87 o 
  -1   1  21        0.43       -1.44      2.83 o 
   0   1  21       53.95       57.88      4.57 o 
   1   1  21        3.04        8.78      4.21 o 
   2   1  21        0.15        2.06      3.15 o 
   3   1  21        4.19        4.19      3.52 o 
   4   1  21       30.32       25.54      4.10 o 
   5   1  21       19.21       20.32      4.21 o 
 -15   2  21        2.98        0.75      3.17 o 
 -14   2  21        5.85       11.93      3.93 o 
 -13   2  21        0.07        2.39      3.00 o 
 -12   2  21        5.71       13.09      5.31 o 
 -11   2  21        0.02       -0.22      2.92 o 
 -10   2  21        0.00       -1.06      2.16 o 
  -9   2  21       27.82       24.85      3.70 o 
  -8   2  21       23.19       21.40      2.63 o 
  -7   2  21       71.77       67.15      4.09 o 
  -6   2  21        7.52        7.70      2.52 o 
  -5   2  21        2.77       -0.36      1.90 o 
  -4   2  21      149.64      145.61      4.83 o 
  -3   2  21       18.02       15.28      3.01 o 
  -2   2  21      134.03      176.63     16.78 o 
  -1   2  21        2.83        3.29      2.85 o 
   0   2  21        3.20        2.69      2.93 o 
   1   2  21        3.73        0.04      2.83 o 
   2   2  21       53.26       66.65      5.07 o 
   3   2  21        1.02        0.82      4.94 o 
   4   2  21       17.27       16.46      4.60 o 
 -14   3  21       44.76       43.53      7.96 o 
 -13   3  21       12.15       18.58      6.37 o 
 -12   3  21        0.18        7.43      5.31 o 
 -11   3  21        5.75        9.02      5.31 o 
 -10   3  21       18.66       22.83      5.84 o 
  -9   3  21       29.54       26.54      4.50 o 
  -8   3  21       32.37       33.57      4.29 o 
  -7   3  21        0.03       -1.37      2.66 o 
  -6   3  21        3.42        6.13      3.10 o 
  -5   3  21       18.97       23.84      3.72 o 
  -4   3  21        0.91        2.79      2.71 o 
  -3   3  21      156.16      167.01      6.75 o 
  -2   3  21       14.07       13.19      3.92 o 
  -1   3  21        1.52       -3.12      3.12 o 
   0   3  21        2.27        3.50      3.57 o 
   1   3  21        8.87       20.34      4.49 o 
   2   3  21       12.10       11.85      4.29 o 
   3   3  21       25.09       23.21      4.65 o 
   4   3  21       13.07       16.88      4.21 o 
 -13   4  21       11.26        9.55      5.84 o 
 -12   4  21        3.63       -1.59      4.78 o 
 -11   4  21       29.22       25.48      6.37 o 
 -10   4  21        2.40        3.08      4.25 o 
  -9   4  21        0.28        4.67      3.43 o 
  -8   4  21       99.96      129.18      8.76 o 
  -7   4  21        8.14       10.05      3.51 o 
  -6   4  21       22.27       36.52      4.52 o 
  -5   4  21        4.78        2.65      3.20 o 
  -4   4  21        0.31       -1.52      3.03 o 
  -3   4  21        5.28        2.64      2.81 o 
  -2   4  21      102.59      100.29      6.55 o 
  -1   4  21       44.04       41.16      4.90 o 
   0   4  21        0.92        4.96      4.04 o 
   1   4  21        5.07        5.02      4.31 o 
   2   4  21        0.01       -3.86      3.86 o 
   3   4  21        2.75       -3.62      4.21 o 
 -11   5  21        9.27        6.72      4.32 o 
 -10   5  21       80.04      103.13      8.01 o 
  -9   5  21        3.49        2.44      3.53 o 
  -8   5  21       11.82       14.33      6.64 o 
  -7   5  21        1.40        5.08      3.67 o 
  -6   5  21       37.04       47.49      5.03 o 
  -5   5  21       68.80       76.80      5.93 o 
  -4   5  21       29.51       38.01      4.88 o 
  -3   5  21       35.50       42.67      5.14 o 
  -2   5  21        1.39       -2.69      2.69 o 
  -1   5  21        0.07        1.44      3.82 o 
   0   5  21       14.06       19.39      4.79 o 
   1   5  21        0.63        1.43      3.48 o 
  -8   6  21       13.16       18.50      5.10 o 
  -7   6  21       12.08       18.47      5.48 o 
  -6   6  21       43.26       65.64     10.18 o 
  -5   6  21       10.41       10.35      5.94 o 
  -4   6  21       13.90       16.71      4.44 o 
  -3   6  21       19.55       19.67      4.41 o 
  -2   6  21        0.13       -3.23      5.04 o 
 -14   0  22       17.82       16.46      5.84 o 
 -12   0  22       22.40       27.60      6.37 o 
 -10   0  22       17.17       15.92      4.78 o 
  -8   0  22       21.29       26.54      5.31 o 
  -6   0  22        4.57        0.17      2.52 o 
  -4   0  22       85.65       82.65      5.47 o 
  -2   0  22        1.86        3.18      4.08 o 
   0   0  22       53.30       46.26      6.18 o 
   2   0  22       34.73       31.91      6.18 o 
   4   0  22       11.87       20.38      9.55 o 
 -15   1  22        2.83        0.53      4.78 o 
 -14   1  22       14.34       18.30      4.30 o 
 -13   1  22       23.96       29.91      5.84 o 
 -12   1  22        1.07        1.06      2.80 o 
 -11   1  22        0.58        0.27      2.25 o 
 -10   1  22        6.30        9.02      3.00 o 
  -9   1  22        1.62        3.79      2.80 o 
  -8   1  22       24.42       16.86      4.25 o 
  -7   1  22        0.64        3.42      2.23 o 
  -6   1  22       26.37       23.79      2.48 o 
  -5   1  22        6.73        3.01      1.96 o 
  -4   1  22        5.49        7.61      2.21 o 
  -3   1  22       14.24       11.18      2.32 o 
  -2   1  22        9.50        2.29      2.90 o 
  -1   1  22        1.13       -0.93      2.98 o 
   0   1  22        1.00        3.69      3.15 o 
   1   1  22       71.96       78.19      5.43 o 
   2   1  22        5.18        6.02      3.63 o 
   3   1  22        7.58        2.57      3.58 o 
   4   1  22        0.65        3.85      3.68 o 
 -14   2  22        4.42        2.12      5.31 o 
 -13   2  22       22.69       35.56      7.43 o 
 -12   2  22        8.53       16.46      5.84 o 
 -11   2  22        0.14        5.31      4.78 o 
 -10   2  22       16.29       20.70      5.84 o 
  -9   2  22       78.85       71.17      5.48 o 
  -8   2  22        0.96       -0.86      2.80 o 
  -7   2  22        7.11        3.99      3.16 o 
  -6   2  22        1.14        3.83      2.63 o 
  -5   2  22        3.72        4.29      2.18 o 
  -4   2  22        0.66        0.02      2.18 o 
  -3   2  22        0.78        0.42      2.40 o 
  -2   2  22        8.67        5.96      3.61 o 
  -1   2  22       13.16       15.94      3.92 o 
   0   2  22        0.00       -3.34      3.34 o 
   1   2  22        4.91        2.98      3.79 o 
   2   2  22        2.05       -3.58      3.58 o 
   3   2  22        0.64       -1.00      3.79 o 
 -13   3  22        5.78        4.25      5.31 o 
 -12   3  22        0.09        0.00      4.25 o 
 -11   3  22        1.45        4.78      4.78 o 
 -10   3  22       10.95       14.33      5.31 o 
  -9   3  22       37.69       42.63      8.23 o 
  -8   3  22        5.20        6.67      3.35 o 
  -7   3  22        5.31        6.71      3.35 o 
  -6   3  22       51.37       48.25      4.75 o 
  -5   3  22        0.06       -0.84      3.10 o 
  -4   3  22        5.29        3.67      2.87 o 
  -3   3  22        4.23        6.45      3.22 o 
  -2   3  22       20.26       15.75      4.05 o 
  -1   3  22        6.41        3.87      3.72 o 
   0   3  22        0.00       -3.25      3.65 o 
   1   3  22       76.96       70.71      6.01 o 
   2   3  22        0.85        1.36      4.08 o 
 -12   4  22        0.26       -4.25      4.25 o 
 -11   4  22       75.95       93.96     10.62 o 
 -10   4  22       29.16       37.69      5.59 o 
  -9   4  22       44.82       51.45      7.17 o 
  -8   4  22       16.16       22.35      3.95 o 
  -7   4  22       34.00       32.60      4.72 o 
  -6   4  22       73.77       76.24      5.96 o 
  -5   4  22       12.95       16.44      4.10 o 
  -4   4  22        7.25        3.08      3.65 o 
  -3   4  22        2.50        1.33      3.22 o 
  -2   4  22        0.02       -3.54      3.54 o 
  -1   4  22       21.19       19.66      4.58 o 
   0   4  22       22.22       15.23      4.65 o 
   1   4  22        9.88        7.03      7.04 o 
 -10   5  22       17.17       33.32      5.97 o 
  -9   5  22       22.90       24.29      5.21 o 
  -8   5  22        2.91        1.74      3.82 o 
  -7   5  22       63.23       77.82      6.16 o 
  -6   5  22        6.74        9.05      3.96 o 
  -5   5  22        2.60        0.56      3.67 o 
  -4   5  22        3.41        0.83      3.92 o 
  -3   5  22       12.46       16.99      4.58 o 
  -2   5  22        4.60        5.69      3.60 o 
  -1   5  22       20.27       17.68      4.83 o 
 -13   0  23       18.78       22.29      6.37 o 
 -11   0  23       35.57       29.20      5.84 o 
  -9   0  23       43.97       53.08      7.43 o 
  -7   0  23       13.24       16.71      4.21 o 
  -5   0  23        0.00       -2.46      2.72 o 
  -3   0  23       11.06        6.83      3.20 o 
  -1   0  23       13.66        5.27      6.10 o 
   1   0  23        0.00       -5.84      5.84 o 
 -14   1  23        1.26        6.06      3.55 o 
 -13   1  23        0.06        0.27      3.00 o 
 -12   1  23        4.94        9.92      3.55 o 
 -11   1  23       50.76       53.69      5.21 o 
 -10   1  23        1.66        2.65      2.63 o 
  -9   1  23        1.32       -0.57      2.42 o 
  -8   1  23        0.04       -1.27      2.42 o 
  -7   1  23        2.42        2.77      2.26 o 
  -6   1  23       30.13       32.45      2.98 o 
  -5   1  23       11.09       19.54      2.56 o 
  -4   1  23        1.80        1.92      2.15 o 
  -3   1  23       11.17        9.00      2.49 o 
  -2   1  23        0.88       -2.80      2.80 o 
  -1   1  23        4.06        7.75      3.41 o 
   0   1  23        3.92        3.91      3.17 o 
   1   1  23       31.73       35.22      4.48 o 
   2   1  23        1.02       -2.21      3.28 o 
 -13   2  23       18.96       19.64      6.37 o 
 -12   2  23        0.02        0.00      4.25 o 
 -11   2  23        6.12        7.43      5.31 o 
 -10   2  23       24.51       32.91      6.90 o 
  -9   2  23        4.27        0.53      4.25 o 
  -8   2  23        3.37        8.90      4.48 o 
  -7   2  23        6.44        8.32      3.30 o 
  -6   2  23        3.39        8.08      3.23 o 
  -5   2  23       16.59       18.03      3.79 o 
  -4   2  23       26.35       29.58      3.75 o 
  -3   2  23       20.57       20.92      3.56 o 
  -2   2  23       46.03       44.13      5.08 o 
  -1   2  23        6.05        0.56      3.71 o 
   0   2  23       47.01       53.36      5.70 o 
   1   2  23        0.78       -3.61      3.61 o 
   2   2  23        9.63       10.45      4.47 o 
 -12   3  23        7.20       16.99      6.37 o 
 -11   3  23        9.63       12.74      5.84 o 
 -10   3  23       11.28       15.92      5.84 o 
  -9   3  23        0.10       -0.29      3.70 o 
  -8   3  23        8.05        8.16      3.58 o 
  -7   3  23        7.93       13.18      3.79 o 
  -6   3  23       30.60       35.89      5.80 o 
  -5   3  23        4.03        3.34      3.41 o 
  -4   3  23        3.08        8.42      6.65 o 
  -3   3  23       31.38       29.96      4.05 o 
  -2   3  23       10.85       15.57      4.29 o 
  -1   3  23        0.20       -3.65      3.65 o 
   0   3  23        2.24        1.90      3.92 o 
   1   3  23        9.62       10.54      4.49 o 
 -11   4  23        1.05       -0.53      5.31 o 
 -10   4  23        8.25        6.90      5.31 o 
  -9   4  23        2.94        2.23      6.10 o 
  -8   4  23        0.89       -2.06      3.35 o 
  -7   4  23        7.68        4.93      3.92 o 
  -6   4  23        8.96        9.51      3.98 o 
  -5   4  23       21.36       24.75      4.68 o 
  -4   4  23        0.88       -0.34      3.67 o 
  -3   4  23       44.51       31.18      4.61 o 
  -2   4  23        6.55        2.69      4.20 o 
  -1   4  23       45.06       44.44      5.65 o 
  -7   5  23       58.29       76.93      6.25 o 
  -6   5  23        2.86        3.84      3.89 o 
  -5   5  23       20.21       20.80      4.85 o 
  -4   5  23        0.00        2.04      4.81 o 
 -12   0  24       73.55       71.66      9.02 o 
 -10   0  24       36.97       45.12      7.43 o 
  -8   0  24       21.98       22.83      5.84 o 
  -6   0  24        2.24       -2.66      2.66 o 
  -4   0  24       53.31       61.27      5.45 o 
  -2   0  24       20.67       34.24      6.18 o 
   0   0  24       61.81       79.23     16.46 o 
 -13   1  24        0.78        1.16      3.98 o 
 -12   1  24        8.61       18.19      4.08 o 
 -11   1  24        9.99        9.30      3.55 o 
 -10   1  24       11.61       13.85      3.70 o 
  -9   1  24        0.64       -3.01      5.31 o 
  -8   1  24       10.04        7.70      3.98 o 
  -7   1  24        0.03       -2.53      2.53 o 
  -6   1  24        0.71       -0.16      2.19 o 
  -5   1  24       11.71       13.50      2.57 o 
  -4   1  24        1.38        2.45      2.21 o 
  -3   1  24       21.07       20.64      2.86 o 
  -2   1  24        5.53        0.08      3.12 o 
  -1   1  24       13.49       11.33      5.13 o 
   0   1  24       13.49       15.98      4.23 o 
   1   1  24        0.03       -1.02      3.67 o 
 -12   2  24        0.51        3.72      4.78 o 
 -11   2  24       61.70       65.82      9.02 o 
 -10   2  24        0.14       -3.72      3.72 o 
  -9   2  24        1.89        2.12      5.31 o 
  -8   2  24       12.97       20.13      7.70 o 
  -7   2  24       25.78       28.88      4.41 o 
  -6   2  24       25.39       28.01      4.54 o 
  -5   2  24       58.65       61.58      5.63 o 
  -4   2  24       67.67       65.92      4.93 o 
  -3   2  24        3.73        1.70      3.18 o 
  -2   2  24        1.05       -2.79      3.97 o 
  -1   2  24       22.23       23.11      4.92 o 
   0   2  24        3.28        4.30      4.08 o 
 -11   3  24        0.00       -3.18      4.78 o 
 -10   3  24       37.83       40.34      7.96 o 
  -9   3  24        3.73       12.21      5.84 o 
  -8   3  24        4.15        1.96      3.34 o 
  -7   3  24       11.86       17.12      4.20 o 
  -6   3  24        3.02        6.46      3.79 o 
  -5   3  24        0.08        1.97      3.47 o 
  -4   3  24        0.00       -0.47      3.74 o 
  -3   3  24       45.06       42.23      4.55 o 
  -2   3  24       23.12       21.34      4.72 o 
  -1   3  24        9.39        4.18      4.10 o 
  -8   4  24        0.32        0.58      3.88 o 
  -7   4  24       30.40       32.92      5.06 o 
  -6   4  24        3.70        6.18      4.20 o 
  -5   4  24       50.72       58.28      5.96 o 
  -4   4  24      186.98      197.61      9.46 o 
  -3   4  24        6.10        7.43      6.90 o 
 -11   0  25       13.73       14.86      5.84 o 
  -9   0  25        7.17        7.43      5.31 o 
  -7   0  25       18.07       34.37      5.59 o 
  -5   0  25       41.19       56.24      5.23 o 
  -3   0  25        7.91        5.98      3.63 o 
  -1   0  25        1.51        1.74      5.10 o 
 -11   1  25       15.67        9.86      4.78 o 
 -10   1  25       46.85       71.10      6.18 o 
  -9   1  25        2.84        0.41      3.32 o 
  -8   1  25       76.09       89.49     10.35 o 
  -7   1  25       81.04       90.20      7.75 o 
  -6   1  25       18.54       24.24      3.25 o 
  -5   1  25        4.00        7.04      2.87 o 
  -4   1  25        2.65       -1.30      2.42 o 
  -3   1  25       19.72       18.20      2.95 o 
  -2   1  25        0.69       -2.77      2.77 o 
  -1   1  25        0.11        0.00      3.59 o 
 -10   2  25       17.81       26.54      6.90 o 
  -9   2  25       44.01       51.49      9.02 o 
  -8   2  25        8.99       16.99      5.31 o 
  -7   2  25        6.05        7.24      4.10 o 
  -6   2  25       91.18      124.44     10.08 o 
  -5   2  25        1.12        3.87      3.95 o 
  -4   2  25        0.35       -0.70      3.51 o 
  -3   2  25        1.22       -1.36      3.15 o 
  -2   2  25        0.01       -3.74      3.74 o 
  -8   3  25       46.86       59.34      6.35 o 
  -7   3  25       40.62       54.31      7.17 o 
  -6   3  25       46.45       50.50      5.72 o 
  -5   3  25        2.94        6.45      4.04 o 
  -4   3  25        3.20        5.85      4.04 o 
  -8   0  26       31.72       44.59      7.96 o 
  -6   0  26        0.29        2.85      4.10 o 
  -4   0  26       15.46       20.76      4.34 o 
  -9   1  26        3.70        4.75      4.51 o 
  -8   1  26        9.27       11.25      6.90 o 
  -7   1  26       18.65       27.36      4.32 o 
  -6   1  26        3.86        2.68      2.78 o 
  -5   1  26       26.26       39.35      4.48 o 
  -4   1  26        5.07        2.10      4.16 o 
                                                 
